# Supplementary material for: 53BP1 regulates heterochromatin through liquid phase separation
Source: Nat Commun. 2022 Jan 18;13:360. doi: 10.1038/s41467-022-28019-y (PMC8766474; doi:10.1038/s41467-022-28019-y)
Supplement: Supplementary file 4 — Source data [file 41467_2022_28019_MOESM4_ESM.zip › Source Data/327731_2_data_set_6140467_r44nrh.xlsx]

## Sheet: Fig. 1
						Fig. 1d						Fig. 1f
						WT	KO
	Fig. 1c					# puncta	# puncta				CycA Int	53BP1 puncta #
						18	0				92.523	18
Wild type		53BP1 KO				15	0				66.837	15
Puncta rate		Puncta rate				24	0				93.17	24
0.47619		0				16	0				76.779	16
0.588235		0				4	0				5.315	4
0.6		0				8	0				7.067	8
0.380952		0				4	0				7.549	4
0.481481		0				5	0				5.619	5
0.409091		0				8	0				5.179	8
0.416667		0				3	0				7.383	3
0.368421		0				21	0				96.91	21
						2	0				5.882	2
						2	0				5.348	2
						15	0				74.68	15
0.25		0				3	0				75.11	3
0.461538		0				12	0				22.448	12
0.35		0				1	0				4.913	1
0.5		0				10	0				5.148	10
0.454545		0				8	0				64.773	8
0.482759		0				5	0				5.208	5
0.409091		0				1	0				5.139	1
0.666667		0				16	0				45.134	16
0.5		0				12	0				42.771	12
0.333333		0				8	0				28.221	8
0.333333		0				6	0				39.934	6
0.5		0				3	0				20.75	3
0.5		0				1	0				5.368	1
0.285714		0				2	0				4.904	2
						12	0				45.084	12
						6	0				59.785	6
0.333333		0				2	0				5.936	2
0.375		0				4	0				39.623	4
0.222222		0				3	0				5.241	3
0.357143		0				1	0				5.687	1
0.25		0				5	0				37.944	5
0.217391		0				1	0				4.485	1
0.5		0				5	0				35.532	5
0.25		0				3	0				56.602	3
0.333333		0				9	0				44.11	9
0.666667		0				2	0				7.106	2
0.8		0				6	0				32.976	6
0.4		0				10	0				51.96	10
0.5		0				7	0				5.458	7
0.6		0				12	0				39.923	12
						4	0				40.702	4
						3	0				26.038	3
						6	0				4.627	6
						20	0				63.05	20
						3	0				52.984	3
						4	0				27.279	4
						1	0				4.108	1
						5	0				4.542	5
						5	0				54.716	5
						2	0				26.861	2
						9	0				51.788	9
						6	0				5.814	6
						1	0				17.272	1
						9	0				6.022	9
						8	0				40.56	8
						6	0				39.258	6
						8	0				57.186	8
						8	0				6.614	8
						2	0				24.103	2
						1	0				5.559	1
						35	0				138.411	35
						11	0				4.663	11
						12	0				71.831	12
						14	0				4.943	14
						10	0				59.299	10
						3	0				23.194	3
						4	0				21.258	4
						10	0				68.704	10
						4	0				45.571	4
						16	0				63.508	16
						17	0				60.137	17
						2	0				17.375	2
						2	0				18.392	2
						1	0				6.313	1
						8	0				4.887	8
						1	0				5.105	1
						13	0				50.048	13
						15	0				6.813	15
						1	0				6.965	1
						16	0				76.594	16
						11	0				54.023	11
						4	0				44.259	4
						1	0				4.73	1
						9	0				4.241	9
						1	0				4.563	1
						10	0				4.58	10
						17	0				5.959	17
						5	0				5.284	5
						2	0				4.359	2
						7	0				25.655	7
						1	0				6.345	1
						9	0				5.14	9
						7	0				28.093	7
						3	0				6.572	3
						4	0				14.062	4
						4	0				18.123	4
						3	0				11.66	3
						6	0				33.768	6
							0

## Sheet: Fig. 2
		Fig. 2c																									Fig. 2h						Fig. 2i
																				Fig. 2f							DAPI size					WT		KO
H3K9me3				53BP1								Fig. 2e														Parengal		KO				7		11
distance	intensity			distance	intensity					H3K9me3					53BP1				WT		KO					1.833		0.725				9		16
0	4.6667			0	6.6667					distance	intensity			distance	intensity				puncta #		puncta #					3.499		0.362				9		12
0.0305505	5.3699			0.0305505	7.8318					0	5			0	14.667				8		2					1.291		0.362				10		16
0.0611927	8.2902			0.0611927	8.1191					0.0116996	19.2468			0.0116996	12.137				13		9					8.996		0.362				10		15
0.0917431	13.6656			0.0917431	7.2067					0.0233881	13.8636			0.0233881	21.606				5		6					5.248		0.272				13		14
0.122294	22.4357			0.122294	7.355					0.0350877	17.8372			0.0350877	11.586				8		4					1.749		0.272				6		18
0.152936	35.1518			0.152936	11.1726					0.0467874	12.9391			0.0467874	8.171				3		3					3.29		0.272				5		17
0.183486	48.6469			0.183486	20.4959					0.0584758	13.9509			0.0584758	8.289				4		4					2.915		0.408				10		14
0.214037	59.8136			0.214037	32.1368					0.0701754	7.6834			0.0701754	12.814				12		3					1.333		0.408				9		19
0.244679	67.0031			0.244679	42.8941					0.0818751	11.1348			0.0818751	15.354				3		3					1.083		0.362				12		17
0.275229	70.6643			0.275229	52.1287					0.0935635	16.7495			0.0935635	20.481				3		4					1.499		0.181				13		20
0.30578	70.301			0.30578	56.7036					0.105263	18.8297			0.105263	25.523				4		3					0.833		0.725				17		14
0.336422	65.7595			0.336422	56.3842					0.116963	16.499			0.116963	23.978				12		4					0.666		0.544				8		13
0.366972	56.9825			0.366972	51.1291					0.128651	13.944			0.128651	9.597				3		1					1.499		0.362				12		12
0.397523	43.8739			0.397523	42.9998					0.140351	11.136			0.140351	8.874				3		6					1.416		0.272				17		22
0.428165	29.9801			0.428165	34.7122					0.152051	15.7414			0.152051	13.905				7		6					6.704		0.725				18		24
0.458716	19.2145			0.458716	27.4139					0.163739	14.0512			0.163739	8.982				6		5					15.447		0.408				18		27
0.489266	11.6167			0.489266	21.0606					0.175439	16.2687			0.175439	6.044				9		4					8.698		0.544				17		32
0.519908	7.9823			0.519908	14.7081					0.187138	16.3632			0.187138	13.943				5		5					4.439		1.631				12		16
0.550459	6.7447			0.550459	8.5762					0.198827	12.7324			0.198827	15.793				8		13					3.805		0.272				14		13
0.581009	7.2581			0.581009	4.2952					0.210526	18.4923			0.210526	12.245				4		6					9.06		0.362				11		16
0.611651	6.9103			0.611651	2.8141					0.222226	9.6133			0.222226	12.611				4		3					5.074		0.272				10		21
0.642202	7.4809			0.642202	3.0535					0.233914	12.2863			0.233914	13.235				8		11					17.395		0.498				12		36
0.672752	7.6526			0.672752	3.3162					0.245614	19.2618			0.245614	13.133				5		14					8.698		0.408				10		17
0.703394	7.5141			0.703394	3.1097					0.257314	14.7418			0.257314	10.385				5		4					1.178		0.181				13		22
0.733945	7.3589			0.733945	2.5157					0.269002	12.6703			0.269002	5.857				2		5					0.951		0.272				7		17
0.764495	7.3333			0.764495	1.6544					0.280702	11.8514			0.280702	14.037				6		2					0.951		0.045				10		18
0.795138	7.4062			0.795138	1.2169					0.292401	15.8286			0.292401	6.745				5		0					1.676		0.272				23		17
0.825688	7.3845			0.825688	1.3105					0.30409	13.5582			0.30409	2.549				7		9					1.631		0.272				11		16
0.856239	7.3494			0.856239	1.4028					0.315789	16.2172			0.315789	21.228				4		9					1.993		0.272				7		31
0.886881	6.7259			0.886881	1.7022					0.327489	14.8125			0.327489	19.097				1		12					1.45		0.408				6		17
0.917431	6.2309			0.917431	2.0756					0.339178	20.5368			0.339178	4.899				15		10					0.951		0.498				7		16
0.947982	6.0653			0.947982	2.3731					0.350877	18.8264			0.350877	6.626				18		5					3.171		0.544				8		12
0.978624	5.6227			0.978624	2.6239					0.362577	15.5677			0.362577	4.513				1		8					4.349		0.362				10		19
1.00917	5.6349			1.00917	2.5424					0.374265	10.5061			0.374265	6.63				14		1					0.544		0.408				13		23
1.03972	6.1968			1.03972	2.3829					0.385965	11.484			0.385965	27.786				2		6					0.362		0.362				8		11
1.07037	6.5148			1.07037	2.4023					0.397665	18.4443			0.397665	22.017				12		7					0.544		0.181				12		8
1.10092	7.0135			1.10092	2.3963					0.409353	15.5556			0.409353	21.127				9		10					0.544		0.408				6		19
1.13147	6.7674			1.13147	2.1407					0.421053	22.6828			0.421053	20.264				14		8					1.178		0.272				13		16
1.16211	7.1923			1.16211	2.0156					0.432752	17.4969			0.432752	8.958				6		5					1.087		0.951				11		32
1.19266	7.8681			1.19266	1.816					0.444441	20.0667			0.444441	19.082				5		6					0.362		0.544				14		21
1.22321	8.9491			1.22321	1.5535					0.45614	14.4293			0.45614	15.399				7		3					1.903		0.544				10		15
1.25385	9.5971			1.25385	1.5749					0.46784	25.3804			0.46784	11.188				2		10					1.903		0.544				11		16
1.2844	8.8011			1.2844	1.7645					0.479528	11.15			0.479528	13.12				15		1					0.951		0.453				6		29
1.31495	7.8854			1.31495	1.766					0.491228	12.4293			0.491228	11.146				2		6					1.178		0.362				15		20
1.3456	6.9317			1.3456	2.0689					0.502928	18.517			0.502928	10.767				3		9					1.631		0.408				9		17
1.37615	6.4237			1.37615	2.4488					0.514616	16.0978			0.514616	9.662				10		8					1.178		0.408				6		30
1.4067	6.3333			1.4067	2.8028					0.526316	19.9483			0.526316	12.595				4		6					0.725		0.272				11		9
1.43734	6.5723			1.43734	3.1284					0.538015	18.4586			0.538015	6.469				8		3					1.631		0.181				11		13
1.46789	6.6667			1.46789	3.5535					0.549704	20.3155			0.549704	7.821				9		3					0.951		0.181				6		24
1.49844	7.1365			1.49844	3.7003					0.561404	27.0652			0.561404	18.716				6		8					1.54		0.272				5		18
1.52908	7.6926			1.52908	3.9419					0.573103	19.0842			0.573103	19.141				2		11					1.404		0.181				8		19
1.55963	8.0046			1.55963	3.867					0.584792	15.9309			0.584792	6.692				15		4					1.178		0.181				11		18
1.59018	8.1486			1.59018	3.6597					0.596491	19.694			0.596491	13.728				3		3					1.54		0.408				12		10
1.62083	8.254			1.62083	3.5632					0.608191	28.3402			0.608191	4.203				10		4					1.54		0.544				5		13
1.65138	8.3594			1.65138	3.2719					0.619879	27.6794			0.619879	1.753				8		14					1.178		0.181				8		20
1.68193	8.9106			1.68193	3.3639					0.631579	28.0449			0.631579	10.656				3		1					0.725		0.272				21		22
1.71257	9.6574			1.71257	2.7768					0.643279	22.4874			0.643279	19.721				13		6					0.362		0.362				8		25
1.74312	10.012			1.74312	2.3294					0.654967	18.6033			0.654967	18.001				6		8					0.725		0.272				12		26
1.77367	9.7437			1.77367	1.8043					0.666667	17.4667			0.666667	9.259				9		7					0.951		0.362				15		29
1.80431	8.9607			1.80431	1.3255					0.678366	24.1425			0.678366	8.652				6		1					1.404		0.272				14		15
1.83486	8.0201			1.83486	1.334					0.690055	21.8333			0.690055	18.514				1		5					0.544		0.408				20		16
1.86541	7.2516			1.86541	1.3333					0.701754	29.6445			0.701754	9.655				8		3					0.498		0.272				12		17
1.89606	6.8002			1.89606	1.9083					0.713454	32.6644			0.713454	16.06				13		6					1.45		0.362				10		9
1.92661	6.8149			1.92661	2.5627					0.725142	29.3478			0.725142	10.042				5		3					0.951		0.272				9		16
1.95716	6.9908			1.95716	2.6667					0.736842	20.2769			0.736842	6.01				5		10					0.725		0.362				10		24
1.9878	7.5211			1.9878	2.3976					0.748542	27.1336			0.748542	8.144				7		3					1.54		0.272				8		14
2.01835	8.1216			2.01835	2.107					0.76023	20.0066			0.76023	14.941				12		2					1.54		0.272				9		21
2.0489	8.4519			2.0489	1.7656					0.77193	24.1495			0.77193	13.925				7		3					1.178		0.272				15		13
2.07954	9.2519			2.07954	1.7863					0.783629	32.5183			0.783629	8.425				7		1					0.951		0.136				9		16
2.11009	10.4137			2.11009	1.8869					0.795318	32.7299			0.795318	13.101				6		0					1.404		0.362				16		12
2.14064	11.286			2.14064	1.9852					0.807018	31.439			0.807018	14.008				9		2					1.45		1.54				25		20
2.17128	11.9023			2.17128	1.9936					0.818717	26.9799			0.818717	7.05				7		5					0.951		0.725				14		19
2.20183	12.0161			2.20183	1.9297					0.830406	18.5716			0.830406	7.549				8		3					1.45		0.181				7		13
2.23239	11.7104			2.23239	1.8685					0.842105	19.8801			0.842105	12.237				4		8					0.906		1.178				7		22
2.26303	11.5823			2.26303	1.9311					0.853805	21.1489			0.853805	15.285				5		5					0.362		0.362				9		10
2.29358	12.0171			2.29358	2					0.865493	24.9982			0.865493	16.075				4		5					0.544		0.544				6		12
2.32413	12.6929			2.32413	2					0.877193	26.7027			0.877193	19.61				4		6					1.631		0.272				13		21
2.35477	12.958			2.35477	2.1957					0.888893	24.9896			0.888893	14.898				4		9					1.54		1.178				11		12
2.38532	12.2819			2.38532	2.4638					0.900581	27.0479			0.900581	15.819				19		8					1.54		0.544				17		21
2.41587	10.7982			2.41587	2.685					0.912281	19.5311			0.912281	11.26				7		8					1.404		0.725				12		26
2.44651	8.8635			2.44651	3.1284					0.92398	27.3687			0.92398	15.111				8		7					0.725		0.362				9		19
2.47706	6.9408			2.47706	3.5505					0.935669	26.5888			0.935669	26.554				12							1.631		0.362				12		26
2.50761	5.7335			2.50761	3.6667					0.947368	18.8684			0.947368	20.771				13							1.54		0.272				9		24
2.53826	5.375			2.53826	3.3486					0.959068	38.9126			0.959068	8.536				17							2.356		0.362				14		19
2.56881	5.3333			2.56881	2.5413					0.970756	37.9433			0.970756	26.025				11							1.45		0.181				8		17
2.59936	5.3333			2.59936	1.9125					0.982456	44.8593			0.982456	27.961				7							0.725		0.181				7		8
2.63	5.012			2.63	1.7401					0.994156	37.8617			0.994156	31.35				5							0.544		0.408				9		15
2.66055	4.6667			2.66055	1.8135					1.00584	37.5427			1.00584	31.007				5							1.676		0.362				8		15
2.6911	4.6667			2.6911	2.208					1.01754	44.5907			1.01754	26.536				5							1.993		0.272				7		16
2.72174	4.9759			2.72174	2.7193					1.02924	40.7127			1.02924	25.422				6							1.178		0.408				6		10
2.75229	5.4859			2.75229	3.2324					1.04093	42.7623			1.04093	47.92				5							1.631		0.725				13		15
2.78284	5.7891			2.78284	3.7					1.05263	50.4007			1.05263	49.868				8							0.951		1.404				9		7
2.81349	5.7636			2.81349	3.7188					1.06433	34.8623			1.06433	50.146				12							1.404		0.544				10		7
2.84404	4.9715			2.84404	3.6327					1.07602	35.7461			1.07602	48.698				2							1.54		0.272				18		6
2.87459	3.2661			2.87459	3.488					1.08772	42.7789			1.08772	43.9				5							3.171		0.362				7		19
2.90523	1.4139			2.90523	3.8163					1.09942	38.6533			1.09942	42.082				6							3.896		0.408				9		11
2.93578	0.3391			2.93578	5.2294					1.11111	44.2222			1.11111	69.927				7							1.54		0.362				12		16
2.96633	0.0626			2.96633	7.4561					1.12281	49.5025			1.12281	80.678				6							1.993		0.408				9		16
2.99697	1.1726			2.99697	10.2355					1.13451	49.2172			1.13451	72.826				9							2.356		0.362				11		17
3.02752	4.9137			3.02752	12.5163					1.1462	36.1337			1.1462	80.633				10							1.676		0.544				6		12
3.05807	10.6686			3.05807	13.6498					1.15789	38.0688			1.15789	87.658				4							1.404		0.362				9		15
3.08872	15.885			3.08872	14.3398					1.16959	56.663			1.16959	88.235				5							3.171		0.408				18		10
3.11927	17.952			3.11927	16.1256					1.18128	44.6804			1.18128	97.438				13							2.627		0.408				12		15
3.14982	16.5598			3.14982	20.2435					1.19298	45.5836			1.19298	95.525				12							3.896		0.272				9		13
3.18046	13.3266			3.18046	25.8684					1.20468	33.5871			1.20468	91.179				8							2.446		0.362				8		14
3.21101	10.8236			3.21101	29.8014					1.21637	31.735			1.21637	100.894				16							2.31		0.362				10		10
3.24156	9.735			3.24156	30.3887					1.22807	49.9668			1.22807	100.778				7							3.579		0.408				14		13
3.2722	10.5625			3.2722	28.3717					1.23977	63.8255			1.23977	101.333				14							1.903		0.272				10		16
3.30275	13.142			3.30275	27.3641					1.25146	53.2247			1.25146	101.333				13							2.899		0.544				21		10
3.3333	14.7753			3.3333	30.6667					1.26316	54.9936			1.26316	101.333											1.178		0.362				11		13
3.36394	13.286			3.36394	37.7345					1.27486	51.1411			1.27486	101.333											2.174		0.362				14		16
3.3945	9.3586			3.3945	45.4026					1.28655	61.0008			1.28655	101.333											5.708		0.498				6		23
3.42505	7.3164			3.42505	50.663					1.29825	56.5747			1.29825	101.333											1.993		0.544				5		10
3.45569	10.3327			3.45569	51.9847					1.30995	45.2073			1.30995	101.333											3.624		0.408				7		14
3.48624	18.6855			3.48624	49.4812					1.32163	38.9516			1.32163	101.333											5.708		0.272				8		16
3.51679	29.6303			3.51679	44.4629					1.33333	48.7733			1.33333	101.333											2.356		0.362				12		9
3.54743	38.7646			3.54743	38.7768					1.34503	59.1307			1.34503	101.333											1.631		0.453				8		18
3.57798	43.3236			3.57798	33.4509					1.35672	64.4098			1.35672	101.333											1.54		0.725				12		15
3.60853	45.341			3.60853	29.43					1.36842	62.969			1.36842	101.333											1.993		0.498				6		13
3.63917	47.4584			3.63917	26.329					1.38012	72.5036			1.38012	101.333											2.718		0.362				8		17
3.66972	51.3378			3.66972	23.1849					1.39181	51.1031			1.39181	101.333											1.676		0.408				7		14
3.70028	56.4821			3.70028	19.8011					1.40351	72.3158			1.40351	101.333											2.718		0.272				8		11
3.73092	60.5729			3.73092	15.3887					1.41521	62.0116			1.41521	101.333											3.262		0.272				7		13
3.76147	61.5576			3.76147	10.9504					1.4269	58.2584			1.4269	101.333											6.614		0.181				8		15
3.79202	56.2335			3.79202	7.6846					1.4386	60.5859			1.4386	101.333											1.993		0.272				9		14
3.82266	43.5967			3.82266	5.3092					1.4503	64.6873			1.4503	101.333											2.718		0.181				15		14
3.85321	26.831			3.85321	4.1376					1.46198	64.5701			1.46198	101.333											3.579		0.181				9		23
3.88376	13.6832			3.88376	3.7795					1.47368	72.3519			1.47368	101.333											5.074		0.725				7		15
3.9144	7.8909			3.9144	3.3853					1.48538	57.1924			1.48538	101.333											6.614		0.362				14		29
3.94495	8.0475			3.94495	3.1254					1.49707	62.303			1.49707	101.333											3.171		0.272				9		15
3.9755	11.3416			3.9755	2.8068					1.50877	71.9577			1.50877	101.333											1.54		0.362				11		15
4.00615	15.3224			4.00615	2.4924					1.52047	66.5657			1.52047	101.333											3.624		1.45				9		16
4.0367	17.6047			4.0367	2.245					1.53216	64.5598			1.53216	101.333											2.718		1.45				9		11
4.06725	17.255			4.06725	1.8727					1.54386	67.1647			1.54386	101.333											2.31		0.498				15		13
4.09789	14.9316			4.09789	1.4862					1.55556	64.8178			1.55556	101.333											3.624		0.498				7		9
4.12844	11.8235			4.12844	1.3333					1.56725	60.5732			1.56725	101.333											2.31		0.725				8		8
4.15899	10.5575			4.15899	1.3333					1.57895	49.8042			1.57895	101.333											3.171		0.544				12		10
4.18963	11.3176			4.18963	1.7034					1.59065	46.7672			1.59065	101.333											2.718		0.362				9		22
4.22018	13.6003			4.22018	2.107					1.60234	57.3583			1.60234	101.333											1.993		0.408				7		20
4.25073	14.2959			4.25073	2.0926					1.61404	61.819			1.61404	101.333											3.579		0.544				11		22
4.28138	13.3001			4.28138	1.8563					1.62573	54.3612			1.62573	101.333											0.362		0.272				6		28
4.31193	12.657			4.31193	1.6667					1.63742	52.3547			1.63742	101.333											0.362		0.272				10		6
4.34248	13.7618			4.34248	1.6739					1.64912	62.1499			1.64912	95.757											0.544		0.362				11		11
4.37312	16.4074			4.37312	1.8716					1.66082	60.5958			1.66082	99.067											0.362		0.272				7		18
4.40367	19.7147			4.40367	2.2096					1.67251	74.6661			1.67251	101.333											1.54		0.272				10		17
4.43422	21.1366			4.43422	2.2202					1.68421	61.6403			1.68421	99.505											0.544		1.178				6		13
4.46486	20.4699			4.46486	1.893					1.69591	61.0767			1.69591	87.309											1.631		0.498				11		16
4.49541	18.8391			4.49541	1.5657					1.7076	41.1716			1.7076	91.677											0.906		0.272				12		27
4.52596	18.0734			4.52596	1.2905					1.7193	60.7148			1.7193	75.46											1.178		0.136				11		24
4.55661	19.1298			4.55661	1.1416					1.731	76.0874			1.731	82.549											0.725		0.362				10		10
4.58716	20.1787			4.58716	1.2022					1.74269	83.9103			1.74269	94.479											0.544		0.362				8		19
4.61771	19.5835			4.61771	1.3873					1.75439	65.2946			1.75439	98.439											0.544		0.906				10		12
4.64835	16.8339			4.64835	1.6377					1.76609	65.12			1.76609	73.958											0.725		0.498				9		10
4.6789	13.414			4.6789	1.7309					1.77777	61.2474			1.77777	64.792											0.951		0.181				11		21
4.70945	11.2977			4.70945	2.0432					1.78947	50.8902			1.78947	75.842											0.951		1.178				11		8
4.74009	11.0146			4.74009	2.2094					1.80117	46.0178			1.80117	68.428											0.408		0.272				7		15
4.77064	11.0862			4.77064	2.3333					1.81286	53.1143			1.81286	53.531											0.362		0.362				8		14
4.80119	10.5541			4.80119	2.3333					1.82456	53.2961			1.82456	33.965											0.408		0.362				6		9
4.83183	9.6602			4.83183	2.3333					1.83626	46.7571			1.83626	32.238											0.408		0.272				9		10
4.86239	9.3266			4.86239	2.3914					1.84795	34.4892			1.84795	36.487											0.951		0.408				7		16
4.89294	9.2193			4.89294	2.4526					1.85965	44.6169			1.85965	45.778											1.178		0.362				21		14
4.92358	8.6393			4.92358	2.5055					1.87135	51.4466			1.87135	28.16											0.951		0.408				11		16
4.95413	8.7464			4.95413	2.3242					1.88304	35.5738			1.88304	39.047											0.725		0.362				9		13
4.98468	7.8493			4.98468	1.9969					1.89474	47.251			1.89474	22.686											0.362		0.408				11		17
5.01532	7.8594			5.01532	1.7303					1.90644	48.1695			1.90644	16.381											0.498		0.906				15		14
5.04587	7.9329			5.04587	1.8502					1.91812	20.4749			1.91812	30.45											0.544		0.544				14		22
5.07642	8.5			5.07642	2.2905					1.92982	41.9326			1.92982	10.937											1.404		0.634				17		21
5.10706	9.7297			5.10706	2.7401					1.94152	29.1025			1.94152	16.712											1.404		0.77				10		19
5.13761	11.2197			5.13761	2.9904					1.95321	33.6149			1.95321	30.644											0.951		0.725				9		10
5.16817	12.1337			5.16817	3.3028					1.96491	29.3398			1.96491	34.957											1.178		3.126				10		8
5.19881	13.2819			5.19881	3.3976					1.97661	34.3637			1.97661	21.05											1.178		1.45				9		12
5.22936	13.3695			5.22936	3.4587					1.9883	25.1682			1.9883	8.53											0.906		1.178				11		11
5.25991	13.3397			5.25991	2.9572					2	13.88			2	26.459											1.178		0.951				10		12
5.29055	13.1054			5.29055	2.6391					2.0117	12.5286			2.0117	21.299											0.725		0.544				8		17
5.3211	12.881			5.3211	2.104					2.02339	17.1472			2.02339	16											0.951		1.676				10		17
5.35165	12.452			5.35165	2.1101					2.03509	20.2273			2.03509	14.972											1.54		0.951				7		15
5.38229	12.5721			5.38229	2.2936					2.04679	23.1026			2.04679	15.721											0.725		1.903				12		17
5.41284	12.3479			5.41284	2.4771					2.05848	18.834			2.05848	15.735											1.54		0.544				12		7
5.44339	12.0896			5.44339	2.582					2.07018	20.1699			2.07018	20.862											1.45		0.725				8		13
5.47404	11.3889			5.47404	2.212					2.08188	14.853			2.08188	16.867											0.951		0.453				10		16
5.50459	11.0134			5.50459	1.7704					2.09356	17.0896			2.09356	26.156											1.993		0.544				10		18
5.53514	10.3936			5.53514	1.893					2.10526	13.9705			2.10526	19.137											1.404		1.087				7		11
5.56578	10.0321			5.56578	2.2202					2.11696	30.7626			2.11696	7.46											0.951		1.54				11		11
5.59633	9.8252			5.59633	2.6377					2.12865	16.0039			2.12865	10.357											1.45		0.408				15		12
5.62688	9.7349			5.62688	2.7462					2.14035	18.6982			2.14035	18.545											0.725		0.725				14		8
5.65752	9.9616			5.65752	2.685					2.15205	21.3705			2.15205	22.29											0.725		0.181				14		19
5.68807	9.4137			5.68807	2.581					2.16374	15.8312			2.16374	14.919											0.951		0.498				9		8
5.71862	8.5432			5.71862	2.4587					2.17544	12.3026			2.17544	17.652											1.45		0.498				9		6
5.74927	7.763			5.74927	2.3364					2.18714	15.9288			2.18714	9.296											1.631		1.631				7		25
5.77982	8.1977			5.77982	2.2775					2.19883	8.2706			2.19883	10.55											1.45		0.362				4		19
5.81037	9.1902			5.81037	2.5046					2.21053	11.2872			2.21053	23.997											1.178		0.951				6		32
5.84101	9.8228			5.84101	2.6514					2.22223	14.7778			2.22223	20.499											0.725		0.362				5		23
5.87156	9.7039			5.87156	2.6267					2.23391	14.294			2.23391	23.272											1.087		0.362				8		13
5.90211	8.2393			5.90211	2.6667					2.24561	15.4203			2.24561	21.554											0.951		0.725				5		20
5.93275	6.0403			5.93275	2.6667					2.25731	18.4781			2.25731	30.242											1.54		0.408				7		23
5.9633	4.1694			5.9633	2.526					2.269	26.2253			2.269	24.016											0.725		0.272				6		13
5.99385	3.4302			5.99385	2.3333					2.2807	24.7221			2.2807	7.774											1.676		0.362				8		17
6.0245	3.6234			6.0245	2.2844					2.2924	19.8946			2.2924	16.386											0.906		5.074				20		23
6.05505	5.0461			6.05505	2.2232					2.30409	19.7687			2.30409	18.991											1.178		0.725				11		14
6.0856	6.954			6.0856	2.2218					2.31579	18.2365			2.31579	37.768											1.676		0.498				11		18
6.11624	8.1343			6.11624	2.3333					2.32749	17.3455			2.32749	12.413											1.45		1.54				8		9
6.14679	8.4466			6.14679	2.3333					2.33918	21.3574			2.33918	26.518											1.54		0.77				7		13
6.17734	9.2616			6.17734	2.3396					2.35088	14.0467			2.35088	14.007											2.356		1.676				6		12
6.20798	9.4361			6.20798	2.3469					2.36258	19.2179			2.36258	8.93											1.178		2.174				6		18
6.23853	10.2264			6.23853	2.2875					2.37427	18.6098			2.37427	30.059											1.178		4.032				8		20
6.26908	11.6068			6.26908	2.4098					2.38596	21.2057			2.38596	36.351											1.45		2.718				9		28
6.29972	12.5643			6.29972	2.4587					2.39766	22.7672			2.39766	33.254											1.54		1.268				20
6.33028	12.6295			6.33028	2.2551					2.40935	23.1874			2.40935	21.209											0.634		1.903				8
6.36083	11.6708			6.36083	1.9838					2.42105	18.147			2.42105	15.917											1.631		1.903				13
6.39147	10.5895			6.39147	1.6667					2.43275	27.6986			2.43275	23.543											1.087		2.174				10
6.42202	10.3333			6.42202	1.6438					2.44444	18.2637			2.44444	23.674											1.178		0.544				12
6.45257	11.0622			6.45257	1.584					2.45614	24.1468			2.45614	13.665											0.951		0.725				8
6.48321	12.0562			6.48321	1.6997					2.46784	24.101			2.46784	19.583											1.178		0.725				7
6.51376	12.2031			6.51376	2					2.47953	29.5817			2.47953	31.647											0.362		1.993				6
6.54431	11.1348			6.54431	1.9755					2.49123	27.6753			2.49123	30.703											0.725		1.178				7
6.57495	9.5239			6.57495	1.6584					2.50293	22.4698			2.50293	40.529											0.951		0.544				15
6.6055	8.4056			6.6055	1.4557					2.51462	24.4009			2.51462	47.978											1.45		0.498				8
6.63606	7.7195			6.63606	1.3934					2.52632	18.4962			2.52632	35.593											1.178		0.725				9
6.6667	7.6426			6.6667	1.3333					2.53802	23.3018			2.53802	38.316											0.725		1.178				7
6.69725	7.5841			6.69725	1.6606					2.5497	26.6282			2.5497	39.09											2.174		0.362				5
6.7278	7.0539			6.7278	2.191					2.5614	19.4178			2.5614	53.525											0.951		0.544				7
6.75844	7.5147			6.75844	2.2914					2.5731	26.0876			2.5731	42.564											0.951		0.408				10
6.78899	8.2301			6.78899	2.2595					2.58479	27.687			2.58479	38.933											0.906		1.45				4
6.81954	9.6538			6.81954	2.6381					2.59649	24.7748			2.59649	27.252											1.54		0.906				9
6.85018	12.4878			6.85018	2.896					2.60819	21.5887			2.60819	39.087											1.54		0.362				5
6.88073	16.0542			6.88073	2.6851					2.61988	22.1605			2.61988	43.645											0.725		0.725				17
6.91128	19.1194			6.91128	2.3823					2.63158	21.7091			2.63158	66.694											0.951		1.631				7
6.94193	20.3231			6.94193	2.3333					2.64328	37.3871			2.64328	73.525											0.725		3.579				10
6.97248	19.2289			6.97248	2.2884					2.65497	36.7216			2.65497	57.158											3.262		3.171				13
7.00303	15.5937			7.00303	2.0734					2.66667	29.7467			2.66667	65.272											4.711		1.178				6
7.03367	11.194			7.03367	2.3272					2.67837	24.7098			2.67837	66.389											3.579		3.126				6
7.06422	7.6704			7.06422	2.4618					2.69005	34.6903			2.69005	51.812											8.018		0.725				7
7.09477	6.1874			7.09477	2.1343					2.70175	32.7561			2.70175	48.142											2.356		1.178				7
7.12541	5.7817			7.12541	2.1817					2.71345	31.5099			2.71345	58.171											2.31		1.178				10
7.15596	5.7811			7.15596	2.7829					2.72514	29.3463			2.72514	81.406											2.718		0.453				4
7.18651	6.0448			7.18651	3.8901					2.73684	28.1404			2.73684	69.777											4.349		3.126				3
7.21716	6.4521			7.21716	4.9021					2.74854	33.2495			2.74854	64.819											2.31		2.718				9
7.24771	7.2426			7.24771	5.7171					2.76023	39.3255			2.76023	72.941											1.993		1.54				6
7.27826	8.2591			7.27826	6.1676					2.77193	45.5419			2.77193	67.072											2.899		0.951				11
7.3089	9.3405			7.3089	6.1468					2.78363	37.8897			2.78363	60.081											3.171		0.906				9
7.33945	9.7992			7.33945	5.7401					2.79532	20.1319			2.79532	36.195											4.394		0.725				15
7.37	9.7289			7.37	5.1495					2.80702	28.7544			2.80702	23.698											3.896		1.993				9
7.40064	9.6586			7.40064	4.8704					2.81872	27.0078			2.81872	29.037											3.126		1.45				16
7.43119	9.5884			7.43119	4.7462					2.83041	35.2801			2.83041	28.319											4.032		0.951				12
7.46174	9.5181			7.46174	4.5627					2.84211	43.5677			2.84211	28.941											1.676		0.951				10
7.49239	9.4478			7.49239	4.3869					2.8538	34.9746			2.8538	37.538											2.356		1.178				11
7.52294	9.0092			7.52294	4.3578					2.86549	40.9643			2.86549	37.771											3.171		0.725				7
7.55349	8.6928			7.55349	4.3956					2.87719	52.311			2.87719	26.435											3.08		0.725				11
7.58413	9.1248			7.58413	4.256					2.88889	26.0089			2.88889	31.362											3.896		0.951
7.61468	10.0833			7.61468	3.8165					2.90058	41.501			2.90058	15.605											3.171		0.408
7.64523	12.1231			7.64523	3.2209					2.91228	47.664			2.91228	30.594											2.356		0.362
7.67587	15.2192			7.67587	2.8502					2.92398	31.6471			2.92398	45.845											6.614		0.362
7.70642	18.6157			7.70642	2.5872					2.93567	30.2925			2.93567	26.818											1.404		1.178
7.73697	21.527			7.73697	2.526					2.94737	46.9339			2.94737	21.374											3.262		0.906
7.76761	22.3738			7.76761	2.578					2.95907	48.8262			2.95907	28.922											3.171		0.634
7.79817	20.7641			7.79817	2.8215					2.97076	37.6198			2.97076	28.312											2.31		0.362
7.82872	18.1037			7.82872	2.8991					2.98246	45.5069			2.98246	27.192											2.899		1.178
7.85936	15.8373			7.85936	2.7187					2.99416	36.6472			2.99416	36.552											3.126		1.903
7.88991	14.444			7.88991	2.6911					3.00584	34.0199			3.00584	52.048											2.718		1.45
7.92046	13.7068			7.92046	2.3819					3.01754	28.5965			3.01754	33.203											3.624		1.676
7.9511	12.9327			7.9511	2					3.02924	36.75			3.02924	52.748											4.711		1.178
7.98165	12.1608			7.98165	2.0703					3.04093	35.6527			3.04093	55.299											3.896		1.676
8.0122	11.4056			8.0122	2.4373					3.05263	38.215			3.05263	44.18											7.792		1.178
8.04284	10.4137			8.04284	2.9725					3.06433	32.6281			3.06433	27.585											1.903		2.356
8.07339	9.1845			8.07339	3.1865					3.07602	22.5368			3.07602	23.849											2.31		2.718
8.10394	7.9382			8.10394	3.0795					3.08772	40.7081			3.08772	28.325											3.262		0.362
8.13459	7.3333			8.13459	2.7232					3.09942	27.107			3.09942	21.464											1.087		1.404
8.16514	7.4446			8.16514	2.633					3.11111	40.7704			3.11111	14.794											0.951		0.725
8.19569	7.6148			8.19569	2.3639					3.12281	40.1676			3.12281	23.59											0.725		0.906
8.22633	7.7574			8.22633	2.1269					3.13451	34.9713			3.13451	32.319											0.362		0.951
8.25688	7.9759			8.25688	2.3609					3.1462	27.4895			3.1462	25.566											2.356		2.446
8.28743	7.9934			8.28743	2.4924					3.15789	31.0766			3.15789	23.73											1.993		0.725
8.31807	7.7671			8.31807	2.945					3.16959	27.8651			3.16959	32.396											0.725		1.54
8.34862	7.4468			8.34862	3.7217					3.18128	22.3055			3.18128	33.749											1.178		1.676
8.37917	7.5522			8.37917	4.4093					3.19298	35.5196			3.19298	42.642											1.404		1.404
8.40982	7.5432			8.40982	4.6584					3.20468	43.7362			3.20468	22.69											0.951		1.54
8.44037	7.194			8.44037	4.3547					3.21637	45.6387			3.21637	26.961											0.362		1.45
8.47092	6.6685			8.47092	3.7217					3.22807	48.1762			3.22807	46.496											0.725		3.805
8.50156	6.4024			8.50156	3.0642					3.23977	40.7078			3.23977	26.814											0.362		0.408
8.53211	6.2083			8.53211	2.6988					3.25146	33.1976			3.25146	23.902											0.498		0.544
8.56266	5.8535			8.56266	2.6667					3.26316	44.1382			3.26316	28.059											0.362		0.272
8.5933	5.6689			8.5933	2.948					3.27486	37.0163			3.27486	48.09											0.498		0.544
8.62385	6.0622			8.62385	3.0707					3.28655	43.9383			3.28655	41.519											1.404		0.362
8.6544	6.184			8.6544	2.7751					3.29825	49.0682			3.29825	32.93											0.725		0.362
8.68505	6.2932			8.68505	2.4037					3.30995	34.4843			3.30995	11.935											0.725		1.178
8.7156	6.1446			8.7156	2.0765					3.32163	33.6486			3.32163	9.65											0.725		0.362
8.74615	5.6667			8.74615	1.7492					3.33333	42.6667			3.33333	22.081											1.45		0.181
8.77679	5.5763			8.77679	1.7497					3.34503	46.8059			3.34503	16.137											0.906		0.725
8.80734	5.1566			8.80734	2.4343					3.35672	46.2802			3.35672	30.919											1.178		0.362
8.83789	4.4479			8.83789	3.5899					3.36842	39.6275			3.36842	21.543											1.676		0.272
8.86853	3.8092			8.86853	5.2397					3.38012	38.0863			3.38012	17.297											0.544		0.362
8.89908	3.8551			8.89908	7.4116					3.39181	52.4456			3.39181	27.635											0.544		0.362
8.92963	4.7498			8.92963	9.8012					3.40351	37.3229			3.40351	43.058											0.906		0.408
8.96028	6.1101			8.96028	12.493					3.41521	45.8259			3.41521	49.128											0.725		0.408
8.99083	6.841			8.99083	15.4362					3.4269	52.9986			3.4269	27.778											0.544		0.272
9.02138	8.3533			9.02138	18.7149					3.4386	60.591			3.4386	26.806											0.362		0.408
9.05202	10.1782			9.05202	22.2171					3.4503	53.74			3.4503	29.875											0.725		0.408
9.08257	13.187			9.08257	25.7353					3.46198	60.7387			3.46198	13.497											1.178		0.408
9.11312	19.0543			9.11312	29.1418					3.47368	80.5978			3.47368	27.907											0.951		0.272
9.14376	26.7919			9.14376	32.9345					3.48538	76.5729			3.48538	34.729											1.45		0.181
9.17431	34.0809			9.17431	37.332					3.49707	68.1628			3.49707	24.267											1.54		0.181
9.20486	39.5946			9.20486	41.5341					3.50877	71.7341			3.50877	16.827											0.544		0.272
9.2355	40.0957			9.2355	44.7829					3.52047	75.8831			3.52047	32.387											0.544		0.408
9.26606	35.5615			9.26606	46.4435					3.53216	70.0027			3.53216	49.347											1.45		0.272
9.29661	24.9427			9.29661	46.6476					3.54386	81.5399			3.54386	37.589											0.544		0.362
9.32725	12.5409			9.32725	46.3392					3.55556	88.3422			3.55556	27.552											1.54		0.272
9.3578	6.5097			9.3578	46.1207					3.56725	81.7489			3.56725	37.934											2.899		0.272
9.38835	11.722			9.38835	46.8582					3.57895	77.8827			3.57895	53.158											1.54		0.272
9.41899	26.7065			9.41899	47.8711					3.59065	90.1384			3.59065	19.244											1.178		0.272
9.44954	47.8503			9.44954	47.0376					3.60234	92.2448			3.60234	73.785											0.498		0.181
9.48009	64.959			9.48009	42.3506					3.61404	92.2599			3.61404	68.197											0.362		0.362
9.51073	73.8076			9.51073	33.3858					3.62573	90.8166			3.62573	38.593											1.45		0.362
9.54128	78.6804			9.54128	25.813					3.63742	92.1236			3.63742	67.484											1.993		0.362
9.57183	80.3083			9.57183	21.9605					3.64912	85.7856			3.64912	71.344											2.31		0.544
9.60248	77.8791			9.60248	21.5843					3.66082	89.3954			3.66082	77.881											0.362		0.408
9.63303	71.8428			9.63303	23.5547					3.67251	90.3375			3.67251	76.901											0.362		0.272
9.66358	59.753			9.66358	25.249					3.68421	90.5789			3.68421	72.976											0.544		0.272
9.69422	41.4498			9.69422	25.1532					3.69591	90.3399			3.69591	78.669											1.087		0.272
9.72477	24.8749			9.72477	23.0787					3.7076	91.5793			3.7076	77.584											0.725		0.362
9.75532	17.4618			9.75532	18.9938					3.7193	90.2442			3.7193	92.553											0.362		0.272
9.78596	17.622			9.78596	14.3669					3.731	87.475			3.731	95.584											0.544		0.906
9.81651	22.5616			9.81651	10.1769					3.74269	82.6586			3.74269	90.62											0.544		0.362
9.84706	26.1726			9.84706	6.891					3.75439	90.6676			3.75439	88.261											1.631		0.408
9.87771	27.1977			9.87771	4.7446					3.76609	83.6132			3.76609	97.515											0.725		0.408
9.90826	27.4313			9.90826	3.3321					3.77777	85.2326			3.77777	94.833											2.174		0.091
9.93881	28.0572			9.93881	2.4816					3.78947	90.5844			3.78947	98.621											1.993		0.362
9.96945	29.2834			9.96945	1.9775					3.80117	78.6291			3.80117	99.937											3.171		0.136
10	30.0498			10	2					3.81286	91.1428			3.81286	97.795											6.161		0.362
										3.82456	89.812			3.82456	97.209											7.973		0.408
										3.83626	88.8765			3.83626	101.035											1.631		0.272
										3.84795	85.5485			3.84795	101.333											1.45		0.362
										3.85965	91.9788			3.85965	99.336											3.171		0.362
										3.87135	87.2227			3.87135	101.333											3.624		0.362
										3.88304	87.4872			3.88304	101.333											2.356		0.408
										3.89474	84.7829			3.89474	101.333											3.171		0.408
										3.90644	90.4092			3.90644	101.333											4.349		0.951
										3.91812	87.957			3.91812	101.333											3.171		0.498
										3.92982	89.8875			3.92982	101.333											3.171		0.408
										3.94152	91.2122			3.94152	101.333											6.161		0.544
										3.95321	92.3333			3.95321	93.28											3.262		0.725
										3.96491	85.7809			3.96491	100.47											3.805		0.408
										3.97661	79.8905			3.97661	101.333											6.206		0.181
										3.9883	90.8619			3.9883	81.657											4.711		0.272
										4	88.7067			4	96.703											6.206		0.272
										4.0117	91.4038			4.0117	101.333											3.126		0.408
										4.02339	92.3333			4.02339	101.333											8.698		0.362
										4.03509	92.2964			4.03509	101.333											8.426		0.725
										4.04679	91.2238			4.04679	101.333											3.262		0.951
										4.05848	92.2813			4.05848	101.333											1.993		0.725
										4.07018	92.3333			4.07018	98.372											1.993		1.178
										4.08188	92.3333			4.08188	98.901											3.805		0.362
										4.09356	92.3243			4.09356	101.333											2.356		0.362
										4.10526	92.3333			4.10526	101.333											2.356		0.362
										4.11696	92.3333			4.11696	101.333											2.718		0.498
										4.12865	92.3333			4.12865	101.333											4.349		0.408
										4.14035	92.3333			4.14035	101.333											1.178		0.272
										4.15205	92.3333			4.15205	95.746											0.725		0.362
										4.16374	92.3333			4.16374	86.359											0.362		0.544
										4.17544	92.3333			4.17544	99.851											0.544		0.272
										4.18714	92.2699			4.18714	89.395											0.408		0.725
										4.19883	92.3014			4.19883	97.928											1.45		0.725
										4.21053	92.3333			4.21053	91.005											0.951		0.272
										4.22223	92.3333			4.22223	90.562											0.544		0.408
										4.23391	92.3333			4.23391	100.709											0.951		0.272
										4.24561	92.3333			4.24561	81.966											0.951		0.408
										4.25731	92.3333			4.25731	86.532											0.951		0.362
										4.269	92.3333			4.269	96.306											0.725		0.272
										4.2807	92.3333			4.2807	87.722											0.408		0.544
										4.2924	92.3333			4.2924	84.574											0.951		0.272
										4.30409	92.3333			4.30409	71.499											0.951		0.544
										4.31579	92.2046			4.31579	84.596											0.362		0.272
										4.32749	92.3333			4.32749	83.786											0.408		0.725
										4.33918	89.1082			4.33918	83.321											0.951		0.453
										4.35088	89.2671			4.35088	91.965											0.951		0.544
										4.36258	90.4273			4.36258	76.726											0.725		0.362
										4.37427	92.0758			4.37427	78.018											1.903		0.544
										4.38596	92.2114			4.38596	78.031											4.303		1.087
										4.39766	92.2004			4.39766	73.458											1.178		1.404
										4.40935	83.3155			4.40935	69.45											1.178		1.404
										4.42105	82.0998			4.42105	69.971											0.951		1.45
										4.43275	90.8845			4.43275	58.192											2.31		0.498
										4.44444	88.2593			4.44444	43.982											1.178		0.272
										4.45614	86.238			4.45614	54.129											0.725		0.362
										4.46784	90.9554			4.46784	46.778											1.45		0.408
										4.47953	81.8777			4.47953	39.507											1.178		0.272
										4.49123	71.5258			4.49123	69.052											0.544		0.362
										4.50293	74.011			4.50293	91.335											0.725		0.362
										4.51462	66.742			4.51462	92.032											1.993		0.951
										4.52632	83.6054			4.52632	78.476											1.45		0.272
										4.53802	82.0641			4.53802	46.655											1.45		0.362
										4.5497	53.6368			4.5497	70.072											1.178		0.408
										4.5614	77.4404			4.5614	49.287											0.725		0.951
										4.5731	71.9091			4.5731	41.17											0.362		0.362
										4.58479	51.3072			4.58479	44.989											0.951		0.498
										4.59649	51.8481			4.59649	17.347											0.725		0.272
										4.60819	54.3462			4.60819	35.637											0.725		0.544
										4.61988	39.9196			4.61988	26.727											0.181		0.272
										4.63158	43.8875			4.63158	44.043											1.631		0.544
										4.64328	54.1353			4.64328	40.359											1.903		0.453
										4.65497	55.9961			4.65497	39.109											2.718		0.498
										4.66667	46.4			4.66667	51.203											0.725		0.362
										4.67837	42.4953			4.67837	38.246											2.718		0.362
										4.69005	49.6353			4.69005	63.116											0.362		0.362
										4.70175	41.4856			4.70175	43.228											1.178		0.408
										4.71345	42.1342			4.71345	38.303											2.31		0.362
										4.72514	47.5135			4.72514	50.599											1.676		0.362
										4.73684	56.3989			4.73684	41.1											1.812		1.54
										4.74854	39.7426			4.74854	28.914											0.362		0.362
										4.76023	47.6767			4.76023	38.258											2.718		0.362
										4.77193	61.7199			4.77193	42.231											3.624		0.362
										4.78363	49.0531			4.78363	49.077											0.498		0.272
										4.79532	43.9565			4.79532	37.339											0.544		0.272
										4.80702	47.0762			4.80702	31.803											6.251		0.272
										4.81872	64.3908			4.81872	58.576											6.025		0.136
										4.83041	59.3379			4.83041	44.467											6.206		0.272
										4.84211	51.0243			4.84211	42.775											0.362		0.362
										4.8538	58.4546			4.8538	26.031											2.356		1.54
										4.86549	56.0362			4.86549	39.533											2.899		0.498
										4.87719	60.4555			4.87719	19.647											0.362		0.544
										4.88889	62.7822			4.88889	40.934											0.906		2.718
										4.90058	54.7723			4.90058	61.906											1.676		0.498
										4.91228	50.2881			4.91228	41.303											2.718		0.408
										4.92398	54.6355			4.92398	22.699											3.715		0.362
										4.93567	58.0896			4.93567	37.945											4.349		0.544
										4.94737	57.5941			4.94737	7.943											0.951		1.903
										4.95907	65.1538			4.95907	28.999											0.725		0.498
										4.97076	56.697			4.97076	39.978											3.986		0.544
										4.98246	49.1274			4.98246	23.206											1.676		0.544
										4.99416	42.4601			4.99416	36.955											1.45		1.404
										5.00584	48.8954			5.00584	20.979											1.676		0.725
										5.01754	38.4288			5.01754	18.197											2.718		0.453
										5.02924	41.5109			5.02924	14.103											3.171		0.725
										5.04093	38.315			5.04093	7.219											2.31		1.178
										5.05263	42.2428			5.05263	16.55											1.993		0.725
										5.06433	49.5734			5.06433	22.292											5.708		0.544
										5.07602	48.7501			5.07602	32.994											1.404		1.45
										5.08772	38.9908			5.08772	29.636											2.31		1.45
										5.09942	38.998			5.09942	20.7											1.45		0.906
										5.11111	37.7585			5.11111	20.494											2.899		0.725
										5.12281	33.5546			5.12281	16.842											1.993		0.725
										5.13451	39.3233			5.13451	28.184											2.356		0.408
										5.1462	30.6183			5.1462	17.827											1.404		0.272
										5.15789	27.751			5.15789	6.343											1.404		0.362
										5.16959	28.1354			5.16959	10.467											1.993		0.272
										5.18128	23.8832			5.18128	12.526											0.544		0.362
										5.19298	20.551			5.19298	14.636											0.725		0.181
										5.20468	38.3337			5.20468	11.186											0.362		0.408
										5.21637	34.3489			5.21637	26.414											0.544		0.272
										5.22807	25.4486			5.22807	5.849											0.362		0.091
										5.23977	38.5503			5.23977	4.597											0.544		0.362
										5.25146	21.149			5.25146	5.44											0.951		0.362
										5.26316	37.6602			5.26316	12.865											0.544		0.272
										5.27486	33.3272			5.27486	7.928											0.498		0.272
										5.28655	23.4033			5.28655	12.738											0.544		0.408
										5.29825	27.8577			5.29825	25.198											0.544		0.272
										5.30995	29.7194			5.30995	10.075											1.54		0.408
										5.32163	25.2851			5.32163	1.958											0.362		0.951
										5.33333	18.7733			5.33333	3.75											0.362		0.634
										5.34503	11.1645			5.34503	16.296											0.362		0.544
										5.35672	22.3542			5.35672	11.946											0.725		0.498
										5.36842	24.2094			5.36842	15.214											0.498		0.272
										5.38012	22.8851			5.38012	14.398											0.725		0.951
										5.39181	20.6033			5.39181	9.87											0.408		0.408
										5.40351	23.5429			5.40351	11.894											0.725		0.181
										5.41521	26.8238			5.41521	10.109											0.951		0.272
										5.4269	29.9705			5.4269	2.864											1.178		0.362
										5.4386	24.6177			5.4386	11.304											0.362		0.362
										5.4503	23.7608			5.4503	14.969											0.725		0.408
										5.46198	31.1152			5.46198	4.468											0.725		0.272
										5.47368	18.8012			5.47368	11.214											2.31		0.725
										5.48538	25.1071			5.48538	16.944											1.178		0.906
										5.49707	18.3515			5.49707	10.035											0.544		0.362
										5.50877	21.9143			5.50877	9.112											1.54		0.362
										5.52047	24.5951			5.52047	9.429											1.178		0.408
										5.53216	17.8578			5.53216	3.94											1.676		1.178
										5.54386	24.6274			5.54386	8.995											1.45		0.181
										5.55556	28.2222			5.55556	15.911											1.178		0.544
										5.56725	33.6423			5.56725	24.116											1.54		0.725
										5.57895	33.357			5.57895	7.399											1.631		0.951
										5.59065	32.7677			5.59065	9.556											1.676		1.178
										5.60234	33.116			5.60234	28.095											1.45		0.544
										5.61404	27.2705			5.61404	11.774											0.951		0.408
										5.62573	28.3757			5.62573	22.307											0.544		1.178
										5.63742	25.3431			5.63742	26.966											1.631		1.404
										5.64912	22.1533			5.64912	13.707											0.408		0.544
										5.66082	29.373			5.66082	12.521											0.634		1.404
										5.67251	37.3755			5.67251	9.156											0.408		1.178
										5.68421	35.0158			5.68421	2.581											3.896		0.951
										5.69591	38.7763			5.69591	2.805											0.408		0.362
										5.7076	28.4535			5.7076	4.612											0.362		0.725
										5.7193	35.8038			5.7193	4.457											5.074		0.544
										5.731	34.5134			5.731	7.336											2.627		0.544
										5.74269	43.8038			5.74269	5.465											1.631		0.362
										5.75439	35.7163			5.75439	9.434											1.404		0.544
										5.76609	36.6491			5.76609	10.774											3.171		0.498
										5.77777	43.6815			5.77777	3.496											2.537		0.408
										5.78947	37.8061			5.78947	8.224											2.356		0.634
										5.80117	39.42			5.80117	3.48											1.404		0.544
										5.81286	36.4774			5.81286	5.211											1.993		0.362
										5.82456	41.2972			5.82456	20.667											1.676		0.408
										5.83626	50.9727			5.83626	18.057											1.993		0.408
										5.84795	53.6243			5.84795	12.261											3.126		0.408
										5.85965	50.8667			5.85965	5.22											2.356		0.408
										5.87135	45.0886			5.87135	3.911											1.45		0.272
										5.88304	37.2952			5.88304	17.509											0.362		0.091
										5.89474	35.6438			5.89474	9.024											1.45		0.951
										5.90644	27.8112			5.90644	15.848											3.579		0.272
										5.91812	46.6559			5.91812	9.158											7.067		0.544
										5.92982	45.8502			5.92982	7.021											1.993		0.362
										5.94152	40.6533			5.94152	4.103											1.45		0.725
										5.95321	26.5676			5.95321	6.878											1.178		0.272
										5.96491	28.8375			5.96491	3.272											4.349		0.725
										5.97661	27.2773			5.97661	0.29											6.161		0.544
										5.9883	22.8476			5.9883	0											2.899		0.544
										6	25.5067			6	11.263											6.025		0.725
										6.0117	33.8442			6.0117	13.378											5.617		0.272
										6.02339	26.8018			6.02339	14.369											3.896		0.181
										6.03509	18.1615			6.03509	10.84											4.349		0.272
										6.04679	22.3741			6.04679	7.709											3.805		0.951
										6.05848	19.8362			6.05848	11.66											0.906		0.408
										6.07018	19.6142			6.07018	9.227											7.067		0.725
										6.08188	13.852			6.08188	8.917											2.356		0.544
										6.09356	13.0984			6.09356	6.084											1.45		0.544
										6.10526	14.9985			6.10526	8.185											3.896		0.951
										6.11696	14.5622			6.11696	5.895											0.951		0.725
										6.12865	21.9715			6.12865	2.331											1.631		0.362
										6.14035	16.7784			6.14035	5.537											1.903		0.725
										6.15205	18.166			6.15205	5.976											1.178		0.362
										6.16374	11.5074			6.16374	13.847													0.362
										6.17544	26.1886			6.17544	9.55													0.408
										6.18714	11.4461			6.18714	9.759													0.362
										6.19883	15.75			6.19883	2.53													1.178
										6.21053	9.1408			6.21053	13.618													0.272
										6.22223	12.6133			6.22223	1.343													2.174
										6.23391	13.1933			6.23391	4.646													0.362
										6.24561	14.2123			6.24561	10.786													0.408
										6.25731	16.2099			6.25731	7.163													0.408
										6.269	12.3577			6.269	7.612													0.544
										6.2807	10.9717			6.2807	8.986													0.951
										6.2924	13.4274			6.2924	3.976													0.498
										6.30409	19.0861			6.30409	20.269													1.903
										6.31579	19.7054			6.31579	19.314													1.45
										6.32749	15.4162			6.32749	14.389													1.45
										6.33918	21.4023			6.33918	21.663													0.362
										6.35088	19.1484			6.35088	18.774													0.906
										6.36258	25.5937			6.36258	11.729													1.404
										6.37427	24.6921			6.37427	16.676													1.178
										6.38596	31.3811			6.38596	16.445													1.178
										6.39766	31.7335			6.39766	17.121													0.362
										6.40935	51.1718			6.40935	20.662													0.725
										6.42105	49.0683			6.42105	25.767													0.362
										6.43275	50.1842			6.43275	38.182													1.087
										6.44444	67.883			6.44444	32.938													5.255
										6.45614	60.1261			6.45614	34.466													2.899
										6.46784	53.4688			6.46784	61.367													1.631
										6.47953	52.9257			6.47953	59.572													1.631
										6.49123	80.5254			6.49123	40.96													1.993
										6.50293	87.8716			6.50293	62.658													2.718
										6.51462	91.7651			6.51462	52.126													4.349
										6.52632	87.8372			6.52632	79.646													2.899
										6.53802	87.7001			6.53802	69.975													2.763
										6.5497	90.4768			6.5497	83.873													0.725
										6.5614	92.3333			6.5614	90.861													0.634
										6.5731	92.3333			6.5731	75.004													4.349
										6.58479	92.3333			6.58479	75.093													4.621
										6.59649	92.3333			6.59649	80.99													2.899
										6.60819	92.3333			6.60819	95.557													4.711
										6.61988	92.3333			6.61988	100.845													4.394
										6.63158	92.3333			6.63158	99.342													0.725
										6.64328	92.3333			6.64328	87.54													0.725
										6.65497	92.3333			6.65497	88.482													1.45
										6.66667	92.3333			6.66667	99.553													0.725
										6.67837	91.457			6.67837	101.333													2.356
										6.69005	92.2832			6.69005	101.333													1.54
										6.70175	92.3333			6.70175	101.333													0.498
										6.71345	92.3333			6.71345	101.333													0.498
										6.72514	92.3333			6.72514	101.333													3.126
										6.73684	92.3333			6.73684	101.333													3.896
										6.74854	92.3333			6.74854	98.698													4.394
										6.76023	92.3333			6.76023	97.193													2.356
										6.77193	92.3333			6.77193	101.333													1.54
										6.78363	92.3333			6.78363	101.333													0.362
										6.79532	92.3333			6.79532	101.333													1.178
										6.80702	92.3333			6.80702	101.333													1.178
										6.81872	92.3333			6.81872	101.333													0.362
										6.83041	92.3333			6.83041	101.333													0.362
										6.84211	92.3333			6.84211	101.333													2.627
										6.8538	92.3333			6.8538	101.333													1.178
										6.86549	92.3333			6.86549	101.333													0.498
										6.87719	92.3333			6.87719	101.333													1.54
										6.88889	92.3333			6.88889	101.333													0.272
										6.90058	92.3333			6.90058	97.325													0.362
										6.91228	92.3333			6.91228	101.002													0.272
										6.92398	92.3333			6.92398	101.333													0.272
										6.93567	92.3333			6.93567	101.333													0.272
										6.94737	91.5267			6.94737	84.14													0.272
										6.95907	92.2266			6.95907	95.881													0.408
										6.97076	85.3082			6.97076	100.985													0.091
										6.98246	89.8715			6.98246	91.347													0.408
										6.99416	90.1891			6.99416	84.87													0.181
										7.00584	86.4634			7.00584	76.357													0.951
										7.01754	89.2927			7.01754	89.64													0.634
										7.02924	90.2046			7.02924	91.392													0.951
										7.04093	88.6411			7.04093	84.774													0.362
										7.05263	87.777			7.05263	60.84													0.544
										7.06433	88.1286			7.06433	53.856													0.408
										7.07602	87.0252			7.07602	73.93													0.408
										7.08772	84.2652			7.08772	73.696													0.906
										7.09942	90.1379			7.09942	66.057													0.408
										7.11111	91.7793			7.11111	55.469													0.498
										7.12281	86.0134			7.12281	54.984													0.181
										7.13451	83.2494			7.13451	52.269													1.45
										7.1462	90.6989			7.1462	34.476													0.906
										7.15789	73.837			7.15789	47.639													1.54
										7.16959	81.1978			7.16959	30.511													0.408
										7.18128	66.845			7.18128	6.636													0.408
										7.19298	71.0646			7.19298	27.822													0.725
										7.20468	73.4881			7.20468	15.914													0.951
										7.21637	65.9277			7.21637	21.764													0.272
										7.22807	67.2627			7.22807	28.357													0.272
										7.23977	70.9895			7.23977	21.796													0.226
										7.25146	77.3686			7.25146	10.657													0.362
										7.26316	75.2118			7.26316	14.584													0.272
										7.27486	61.4894			7.27486	22.258													0.362
										7.28655	58.8785			7.28655	13.295													0.272
										7.29825	64.6335			7.29825	11.814													0.272
										7.30995	62.641			7.30995	14.903													0.408
										7.32163	55.6665			7.32163	16.078													0.272
										7.33333	60.7067			7.33333	14.586													0.408
										7.34503	60.2755			7.34503	23.402													0.272
										7.35672	58.5062			7.35672	28.111													0.272
										7.36842	60.5328			7.36842	20.318													0.272
										7.38012	48.6141			7.38012	14.756													0.091
										7.39181	60.9896			7.39181	7.014													0.272
										7.40351	58.1021			7.40351	9.887													0.408
										7.41521	73.7759			7.41521	4.949													0.272
										7.4269	56.9097			7.4269	5.85													0.181
										7.4386	52.6847			7.4386	21.719													0.272
										7.4503	57.9046			7.4503	11.346													0.045
										7.46198	47.6397			7.46198	5.481													0.362
										7.47368	51.2632			7.47368	8.016													0.362
										7.48538	61.6871			7.48538	4.426													0.408
										7.49707	53.7393			7.49707	2.871													0.181
										7.50877	48.9153			7.50877	14.298													0.272
										7.52047	47.6033			7.52047	11.478													0.544
										7.53216	41.6316			7.53216	0.651													0.408
										7.54386	55.3389			7.54386	10.655													0.408
										7.55556	50.6681			7.55556	10.139													0.408
										7.56725	52.4405			7.56725	18.532													0.408
										7.57895	54.0666			7.57895	13.051													0.408
										7.59065	50.8078			7.59065	12.371													0.272
										7.60234	58.1347			7.60234	10.256													0.181
										7.61404	62.8493			7.61404	10.526													0.408
										7.62573	59.7337			7.62573	9.705													0.362
										7.63742	51.6933			7.63742	9.204													0.362
										7.64912	54.3292			7.64912	14.129													0.544
										7.66082	44.8697			7.66082	11.16													0.544
										7.67251	46.9988			7.67251	9.529													0.498
										7.68421	48.3122			7.68421	13.083													0.725
										7.69591	50.4732			7.69591	11.481													0.272
										7.7076	46.0286			7.7076	24.686													0.725
										7.7193	47.3463			7.7193	22.721													0.272
										7.731	55.379			7.731	4.77													0.408
										7.74269	51.9746			7.74269	8.477													1.178
										7.75439	48.0019			7.75439	7.012													0.408
										7.76609	48.9174			7.76609	5.702													1.404
										7.77777	48.1852			7.77777	18.066													0.951
										7.78947	51.9638			7.78947	14.23													0.906
										7.80117	49.4829			7.80117	8.743													0.408
										7.81286	53.4924			7.81286	5.868													0.362
										7.82456	54.5432			7.82456	1.569													0.408
										7.83626	49.6162			7.83626	0.613													0.362
										7.84795	55.5454			7.84795	2.652													0.362
										7.85965	61.2567			7.85965	20.689													0.272
										7.87135	67.7688			7.87135	19.35													0.272
										7.88304	52.831			7.88304	3.864													0.362
										7.89474	54.2909			7.89474	13.203													0.544
										7.90644	47.2543			7.90644	23.221													0.725
										7.91812	76.6473			7.91812	7.624													0.906
										7.92982	66.8946			7.92982	9.209													0.408
										7.94152	53.0376			7.94152	8.014													0.362
										7.95321	44.959			7.95321	14.097													0.272
										7.96491	56.8192			7.96491	11.821													0.362
										7.97661	62.8273			7.97661	7.901													0.498
										7.9883	60.8262			7.9883	9.952													0.362
										8	63.1467			8	10.616													0.362
										8.0117	64.8451			8.0117	22.023													0.362
										8.02339	72.886			8.02339	20.908													0.272
										8.03509	77.7833			8.03509	9.17													0.498
										8.04679	65.8061			8.04679	12.919													0.408
										8.05848	72.0416			8.05848	6.146													3.171
										8.07018	41.446			8.07018	17.906													1.404
										8.08188	56.9546			8.08188	21.159													4.394
										8.09356	56.5199			8.09356	6.933													0.725
										8.10526	41.5627			8.10526	2.415													0.362
										8.11696	71.4088			8.11696	7.349													0.725
										8.12865	44.334			8.12865	3.6													1.631
										8.14035	49.4225			8.14035	37.3													0.544
										8.15205	51.192			8.15205	1.771													1.178
										8.16374	54.4527			8.16374	44.406													2.31
										8.17544	58.5115			8.17544	13.063													2.174
										8.18714	53.0946			8.18714	16.621													0.725
										8.19883	51.7895			8.19883	9.792													1.993
										8.21053	50.4632			8.21053	4.019													0.725
										8.22223	49.68			8.22223	12.801													1.631
										8.23391	51.2836			8.23391	17.609													0.725
										8.24561	54.2946			8.24561	12.623													0.725
										8.25731	59.2311			8.25731	9.498													1.404
										8.269	57.4636			8.269	6.809													0.951
										8.2807	52.8633			8.2807	3.535													0.544
										8.2924	51.1286			8.2924	5.209													1.087
										8.30409	51.7004			8.30409	9.968													0.951
										8.31579	43.2134			8.31579	5.444													0.725
										8.32749	60.972			8.32749	11.461													1.178
										8.33918	71.4263			8.33918	17.583													0.544
										8.35088	63.0991			8.35088	13.732													3.126
										8.36258	68.9332			8.36258	19.275													0.544
										8.37427	42.4685			8.37427	30.444													1.993
										8.38596	70.93			8.38596	23.003													0.906
										8.39766	57.9485			8.39766	11.238													1.676
										8.40935	69.4603			8.40935	10.952													0.725
										8.42105	79.2853			8.42105	18.567													1.45
										8.43275	79.371			8.43275	21.246													0.906
										8.44444	77.7941			8.44444	11.615													1.404
										8.45614	72.3964			8.45614	16.056													0.544
										8.46784	68.0372			8.46784	15.027													1.178
										8.47953	60.0255			8.47953	9.911													0.906
										8.49123	60.7106			8.49123	21.404													0.725
										8.50293	59.6372			8.50293	9.175													0.498
										8.51462	53.4268			8.51462	8.029													1.54
										8.52632	59.3838			8.52632	25.085													0.725
										8.53802	59.4708			8.53802	15.481													0.725
										8.5497	55.3915			8.5497	13.671													1.54
										8.5614	53.4826			8.5614	21.799													1.676
										8.5731	55.9512			8.5731	29.877													0.544
										8.58479	52.7103			8.58479	29.429													1.45
										8.59649	36.2253			8.59649	12.445													0.634
										8.60819	45.9759			8.60819	20.686													1.45
										8.61988	47.4091			8.61988	20.818													0.725
										8.63158	44.1027			8.63158	18.457													1.178
										8.64328	44.9864			8.64328	17.021													0.725
										8.65497	46.2877			8.65497	13.081													0.725
										8.66667	47.7467			8.66667	10.971													1.631
										8.67837	45.364			8.67837	9.737													1.45
										8.69005	38.6303			8.69005	14.292													0.951
										8.70175	33.4201			8.70175	19.092													0.362
										8.71345	32.0051			8.71345	21.918
										8.72514	33.8193			8.72514	41.922
										8.73684	30.9634			8.73684	41.06
										8.74854	30.9103			8.74854	30.64
										8.76023	29.8315			8.76023	51.454
										8.77193	27.3887			8.77193	32.145
										8.78363	30.2342			8.78363	26.391
										8.79532	24.8648			8.79532	30.598
										8.80702	28.8475			8.80702	72.13
										8.81872	32.0975			8.81872	29.651
										8.83041	23.5259			8.83041	56.71
										8.84211	19.7111			8.84211	33.556
										8.8538	18.2101			8.8538	57.355
										8.86549	31.9735			8.86549	49.927
										8.87719	29.7361			8.87719	40.875
										8.88889	25.6667			8.88889	36.095
										8.90058	29.9778			8.90058	36.397
										8.91228	27.9996			8.91228	39.906
										8.92398	26.8808			8.92398	32.554
										8.93567	27.8044			8.93567	37.619
										8.94737	26.157			8.94737	33.644
										8.95907	25.2689			8.95907	36.715
										8.97076	28.3207			8.97076	26.225
										8.98246	19.0276			8.98246	29.243
										8.99416	26.0093			8.99416	35.662
										9.00584	23.3546			9.00584	23.998
										9.01754	19.3519			9.01754	27.795
										9.02924	20.1843			9.02924	34.498
										9.04093	23.6585			9.04093	46.385
										9.05263	27.5807			9.05263	42.732
										9.06433	16.6476			9.06433	45.264
										9.07602	25.4144			9.07602	40.431
										9.08772	19.4951			9.08772	60.698
										9.09942	22.3133			9.09942	46.087
										9.11111	13.7541			9.11111	41.664
										9.12281	15.409			9.12281	43.268
										9.13451	23.7029			9.13451	57.612
										9.1462	26.093			9.1462	73.178
										9.15789	24.6908			9.15789	48.197
										9.16959	19.3833			9.16959	37.549
										9.18128	16.9073			9.18128	49.513
										9.19298	14.0419			9.19298	39.127
										9.20468	9.8169			9.20468	57.755
										9.21637	13.0356			9.21637	51.415
										9.22807	17.9947			9.22807	39.511
										9.23977	13.6521			9.23977	59.479
										9.25146	20.1031			9.25146	38.611
										9.26316	18.7874			9.26316	51.69
										9.27486	19.2664			9.27486	60.366
										9.28655	16.9829			9.28655	61.395
										9.29825	19.0877			9.29825	56.38
										9.30995	18.9551			9.30995	62.41
										9.32163	12.326			9.32163	81.471
										9.33333	18.12			9.33333	84.08
										9.34503	16.1153			9.34503	60.004
										9.35672	13.5809			9.35672	57.317
										9.36842	11.9114			9.36842	53.383
										9.38012	10.5039			9.38012	37.326
										9.39181	8.9143			9.39181	61.028
										9.40351	9.6355			9.40351	71.589
										9.41521	13.8925			9.41521	77.549
										9.4269	14.9935			9.4269	47.787
										9.4386	15.1221			9.4386	49.765
										9.4503	21.7143			9.4503	72.061
										9.46198	20.436			9.46198	57.816
										9.47368	12.6584			9.47368	46.876
										9.48538	20.5497			9.48538	44.385
										9.49707	22.1437			9.49707	62.145
										9.50877	24.796			9.50877	69.307
										9.52047	21.6158			9.52047	59.425
										9.53216	18.3046			9.53216	63.508
										9.54386	19.9535			9.54386	45.026
										9.55556	20.403			9.55556	58.381
										9.56725	17.6051			9.56725	49.903
										9.57895	19.7582			9.57895	59.442
										9.59065	21.5103			9.59065	40.824
										9.60234	18.1967			9.60234	36.25
										9.61404	21.1344			9.61404	40.533
										9.62573	22.556			9.62573	29.32
										9.63742	20.4904			9.63742	15.138
										9.64912	18.6122			9.64912	18.945
										9.66082	17.0845			9.66082	27.25
										9.67251	20.5505			9.67251	23.838
										9.68421	20.9585			9.68421	12.719
										9.69591	19.4629			9.69591	7.522
										9.7076	18.1385			9.7076	15.818
										9.7193	22.2257			9.7193	26.634
										9.731	18.4579			9.731	23.411
										9.74269	25.9086			9.74269	26.231
										9.75439	19.2394			9.75439	34.57
										9.76609	25.8922			9.76609	10.142
										9.77777	16.4222			9.77777	7.741
										9.78947	22.8638			9.78947	22.71
										9.80117	18.9361			9.80117	14.082
										9.81286	11.9327			9.81286	10.986
										9.82456	10.5125			9.82456	18.839
										9.83626	15.7793			9.83626	19.257
										9.84795	14.397			9.84795	20.005
										9.85965	15.3252			9.85965	15.622
										9.87135	17.2264			9.87135	8.542
										9.88304	14.6844			9.88304	10.805
										9.89474	8.416			9.89474	4.063
										9.90644	13.1963			9.90644	1.779
										9.91812	13.2139			9.91812	4.409
										9.92982	15.3301			9.92982	5.374
										9.94152	14.1579			9.94152	5.119
										9.95321	9.4928			9.95321	3.067
										9.96491	13.1447			9.96491	3.774
										9.97661	9.4451			9.97661	12.792
										9.9883	7.5141			9.9883	14.465
										10	6.3333			10	14.999

## Sheet: Fig. 3
		Fig. 3c																					Fig. 3i
										Fig. 3f							Fig. 3h					puncta #/cell		puncta #/cell
WT		HP1𝛂 KD		HP1𝛃 KD																		WT		HP1𝛄 KD
puncta rate		puncta rate		puncta rate				WT		HP1𝛂 KD		HP1𝛃 KD				WT		HP1𝛄 KD				2		7
0.5		0.2		0.4				puncta #/cell		puncta #/cell		puncta #/cell				puncta rate		puncta rate				4		5
0.5		0		0.6				0		2		9				0.666667		0.153846				5		3
0.5		0.25		0.428571				15		0		2				0.333333		0.222222				6		3
0.5		0		0.5				2		2		2				0.4		0.357143				12		1
1		0.25		0.333333				6		0		2				0.315789		0.333333				7		2
0		0		0.555556				1		4		4				0.4		0.1				4		3
0.5		0.2		0.625				6		0		4				0.25		0.333333				5		2
0.333333		0.571429		0.8				24		1		7				0.166667		0.428571				2		5
0		0.166667		0.666667				0		1		4				0.4		0.222222				1		5
0.5		0.428571		0.888889				3		1		7				0.153846		0.166667				4		4
0.5		0.25		0.583333				28		4		13				0.133333		0.333333				1		4
0.5		0.166667		0.7				2		3		8				0.428571		0.307692				3		1
0.5		0.4		0.636364				3		2		11				0.444444		0.454545				3		7
1		0.2		0.538462				4		2		5				0.142857		0.125				1		10
0.5		0.666667		0.833333				1		2		4				0.111111		0.25				2		4
0.333333		0.5		0.555556				7		2		3				0.137931		0.222222				8		6
0.444444		0.4		0.75				0		2		8				0.122449		0.181818				9		5
0.833333		0.571429		0.75				2		3		5				0.0754717		0.176471				2		3
0.375		0.222222		0.454545				11		6		13				0.166667		0.2				2		2
0.4		0.2		0.625				1		1		3				0.129032		0.5				3		1
0.666667		0		0.454545				3		0		4				0.121951		0.181818				5		4
0.5		0.5		0.555556				2		1		2				0.130435		0.133333				2		4
0.666667		0.466667		0.538462				9		5		2				0.145833		0.111111				3		5
0.5		0.125		0.5				0		1		1				0.160714		0.25				5		3
0.333333		0.142857		0.307692				2		2		0						0.148148				11		3
1		0.5		0.625				9		0		0						0.214286				4		2
0.25		0.25		0.5				6		2		1						0.333333				7		2
0.666667		0.4		0.666667				3		3		16						0.2				4		11
0.6		0.666667		0.833333				6		1		24										3		2
0.6		0.222222		0.625				3		0		25										4		3
0.285714		0.444444		0.666667				7		1		3										3		2
0.666667		0.571429						8		1		2										1		1
1		0.285714						16		2		8										2		5
0.75		0.214286						3		1		2										3		2
0.666667		0.285714						16		2		3										4		1
0.333333		0.75						2		3		2										8		6
0.625		0.25						0		1		10										12		19
0.25								17		1		5										7		2
0.5								0		2		3										9		4
0.444444								2		6		0										5		2
0.666667								1		8		1										8		3
0.6								2		9		1										4		4
0.75								13		12		11										2		2
0.555556								9		1		1										3		13
0.8								4		2		12										3		2
0.333333								2		9		21										1		14
0.636364								4		0		15										2		5
0.428571								4		4		10										5		5
0.8								13		0		14										6		6
0.75								1		3		30										2		7
0.4								5		1		6										7		4
0.363636								6		9		11										2		7
0.777778								5		1		3										2		2
0.636364								9		6		12										1		1
0.5								0		5		9										2		3
0.5								4		2		26										1		2
0.555556								3		0		4										1		2
0.625								3		1		1										1		1
0.25								3		2		16										15		4
0.625								10		3		16										1		3
								8		2		19										3		2
								11		6		11										1		2
								10		3		20										5		5
								5		0		20										4		3
								7		3		2										2		4
								6		2		3										6		5
								12		1		12										4		1
								7		2		9										2		1
								11		6		12										2		3
								4		6		19										5		2
								13		1		16										3		7
								12		1		23										1		5
								7		1		17										2		5
								2		1		11										2		2
								19		14		10										3		2
								2		1		13										7		5
								14		2		10										6		2
								4		0		1										5		5
								4		9		31										2		5
								7		10		4										4		3
								7		2		2										6		1
								9		6		23										4		8
								9		8		8										1		4
								33		1		29										2		4
								2		6		11										1		4
								10		0		17										1		3
								11		1		17										7		2
								9		13		9										1		4
								2		2		2										3		1
								4		7		13										3		1
								12		5		18										1		2
								6		4		28										17		1
								5		5		12										2		1
								7		3		5										5		4
								4		13		17										4		3
								4		5		9										4		3
								7		4		5										2		2
								3		0		11										2		7
								5		1		11										5		3
								8		0		10										2		1
								8		2		3										4		1
								1		2		1										3		3
								2		0		4										4		6
								6		1		4										3		3
								1		3		5										3		5
								2		2		6										7		6
								3		1		11										9		13
								1		5		3										6		3
								1		1		28										3		3
								10		3		8										2		3
								7		3		6										3		2
								13		11		8										1		1
								9		8		17										3		1
								2		4		6										3		1
								11		12		15										1		6
								1		7		3										2		16
								6		8		9										5		4
								19		8		15										5		3
								6		0		8										12		3
								6		7		10										4		2
								9		6		6										2		5
								5		3		10										2		6
								3		5		20										3		3
								3		4		18										3		3
								10		4		8										4		7
								9		1		16										3		5
								12		3		20										4		2
								6		1		1										3		3
								0		1		3										4		1
								23		0		8										2		16
								29		5		6										7		5
								2		0		6										5		1
								5		0		9										2		1
								6		7		1										3		3
								2		2		2										4		1
								4		3		13										3		2
								2		1		3										4		4
								0		0		16										2		6
								0		0		3										5		1
								7		1		7										2		3
								6		2		10										5		1
								6		3		9										3		4
								3		6		9										3		2
								4		11		1										5		4
								7		4		0										3		1
								3		1		14										7		3
								5		0		9										3		1
								1		3		4										3		2
								6		1		7										3		2
								9		0		2										4		3
								5		2		12										3		2
								0		2		12										3		1
								2		3		16										4		4
								7		4		37										2		2
								13		4		14										2		1
								11		5		1										5		2
								12		2		11										2		1
								2		6		9										4		2
								7		1		4										4		4
								1		2		19										3		3
								1		0		4										6		4
								0		8		13										3		7
								10		8		15										7		2
								12		11		24										5		5
								2		13		0										6		4
								10		2		2										3		5
								6		5		2										4		2
								8		3		1										3		3
								2		4		6										4		2
								5		6		11										3		2
								5		12		3										5		3
								9		1		13										8		5
								5		1		11										4		5
								11		3		17										5		2
								12		4		2										12		2
								7		0		3										4		9
								2		8		12										5		3
								3		5		35										5		2
								9		5		24										2		2
								12		17		25										2		1
								15		1		0										3		4
								2		1		26										4		3
								6		3		4										5		2
								8		4		27										5		6
								3		0		0										4		10
								20		17		1										4		3
								8		13		6										3		3
								3		0		4										7		7
								11		2		15										3		8
								21		13		25										12		7
								2		12		5										2		2
								13		3		4										9		2
								10		3		1										4		1
								10		2		0										3		5
								23		0		23										4		2
								2		0		1										3		2
								4		9		2										2		3
								11		11		20										2		1
								2		4		28										2		5
								0		4		7										3		3
								2		3		1										2		2
								11		2		4										5		4
								11		1		1										3		3
								0		0		17										7		1
								3		1		1										4		7
								10		2		5										3		2
								5		2		4										7		2
								22		2		22										6		4
								6		1		2										3		2
								5		6		10										4		2
								2		0		4										3		1
								7		7		16										5		8
								6		4		9										4		7
								11		1		12										7
								10		0		5
								19		1		17
								6		0		7
								4		6		21
								5		1		1
								7		4		3
								16		10		2
								4		9		5
								6		6		0
								5		14		0
								9		3		1
								2		8		2
								3		8		1
								6		2		8
								3		6		13
								4		1		0
								8		0		1
								2		2		2
								1		7		0
								10		1		3
								1		3		8
								5				2
								2				9
								0				16
								7				2
								2				7
								1				15
								3				18
								11				9
								7				6
								11				1
								10				3
								17				2
								3				14
								23				4
								12				2
								1				4
								9				13
								13				11
								0				9
								7				13
								0				10
								7				13
								0				12
								16				3
								11				12
								8				5
								7				9
								13				1
								0				4
								8				2
								8				9
								1				5
								3				24
								0				12
								1				12
								5				3
								1				19
								8
								6
								1
								2
								4
								9
								5
								2
								12
								7
								21
								0
								0
								0
								13
								9
								7
								6
								4
								16
								4
								1
								2
								23
								2
								1
								1
								0
								1
								19
								13
								19
								1
								13
								6
								15

## Sheet: Fig. 4
													Fig. 4e				Fig. 4h
	Fig. 4a						Fig. 4b
MCBOX-IgG		1				SAT3-IgG		1				Parental	1			WT	KO	KO+FL
McBOX-IgG		1.01008				SAT3-IgG		0.928664				Parental	1.38194			6	21	8
McBOX-IgG		1.08529				SAT3-IgG		0.956285				Parental	0.903513			9	23	9
																9	17	12
McBOX-Parental		17.9027				SAT3-Parental		2.03018				KD	9.36516			15	18	8
McBOX-Parental		17.4675				SAT3-Parental		1.85357				KD	11.1478			7	9	18
McBOX-Parental		29.3138				SAT3-Parental		2.29237				KD	9.3664			3	16	8
																9	19	7
McBOX-KD		2.94873				SAT3-KD		0.828291				KD+FL	4.64542			4	26	4
McBOX-KD		3.31579				SAT3-KD		0.885476				KD+FL	3.5769			4	16	8
McBOX-KD		3.77778				SAT3-KD		0.887828				KD+FL	3.41989			11	17	11
																11	13	10
McBOX-KD+FL		39.3046				SAT3-KD+FL		2.41479								5	15	9
McBOX-KD+FL		48.491				SAT3-KD+FL		2.71791								10	30	11
McBOX-KD+FL		57.8404				SAT3-KD+FL		3.21545								13	17	7
																9	22	12
																7	9	4
																9	12	9
					Fig. 4c											5	12	9
		MEF						MEF KO								8	20	7
#1	Maj.sat.	1	0.719226	0.36467			3.15488	2.44296	2.54366				Fig. 4f			9	14	5
	Min.sat.	1	0.606953	0.131441			2.83149	3.61659	2.25443							6	18	6
												Parental	1			11	17	8
												Parental	0.852021			8	21	9
#2	Maj.sat.	1.4396	1.0354	0.524979			4.54177	3.51688	3.66186			Parental	1.12513			5	16	12
	Min.sat.	1.72573	1.04744	0.226832			4.88638	6.24126	3.89053							12	16	6
												KD	36.0546			6	26	8
												KD	31.9559			5	16	11
												KD	23.5763			7	17	16
																5	38	9
												KD+FL	15.0444			10	24	9
												KD+FL	17.5012			10	25	10
				Fig. 4d								KD+FL	19.9529			13	31	13
																5	18	10
			mcBOX		SAT 𝛂		SAT III									12	25	10
	U2OS-Parental		0.791822		0.246925		0.812529									9	14	11
			1.22326		2.25909		1.03035									6	15	8
			1.03237		1.79109		1.19329									10	13	5
																11	12	9
	U2OS-KD		16.6309		5.27747		14.8477									6	15	7
			15.3252		7.02399		23.6287									5	12	6
			28.468		11.9497		15.7342									7	32	6
																12	15	7
																8	27	14
																11	13	7
	HepG2-Parental		0.838933		0.788307		1.14267									6	22	6
			1.19567		1.20626		0.877265									13	29	10
			0.997788		1.05224		0.998597									6	18	14
																8	9	5
	HepG2-KD		9.9557		1.36128		3.60839									7	27	13
			5.17742		4.76005		4.02839									7	21	8
			8.83707		2.53633		4.81398									5	16	13
																6	10	7
																6	8	4
																6	15	11
																10	28	5
																7	8	12
																12	15	17
																3	16	8
																5	15	9
																4	13	14
																9	17	12
																8	23	8
																6	16	10
																7	28	11
																4	13	9
																3	14	10
																12	11	15
																8	21	13
																6	12	11
																8	19	12
																5	21	7
																7	25	10
																9	30	11
																5	18	9
																8	22	5
																4	17	6
																8	13	11
																4	17	11
																3	18	16
																4	24	9
																9	26	10
																6	21	9
																11	13	11
																4	8	4
																6	14	10
																8	7	10
																9	6	15
																8	13	18
																4	7	13
																11	11	7
																8	12	7
																5	17	8
																8	9	13
																5	29	9
																4	24	9
																7	14	5
																4	23	8
																5	17	9
																6	10	8
																5	13	13
																4	27	10
																5	22	11
																13	17	11
																5	12	8
																6	13	6
																6	15	10
																6	30	10
																11	19	5
																5	14	6
																5	14
																10	18
																5	13
																6	12
																4	15
																10	20
																5	21
																7	17
																9	16
																17	20
																7	10
																6	17
																6	14
																6	18
																3	7
																9	17
																7	9
																5	10
																8	11
																6	14
																5	15
																9	24
																11	14
																13	15
																8	16
																10	11
																7	16
																15	18
																7	10
																4	14
																6	6
																7	11
																8	24
																10	19
																6	8
																10	9
																4	12
																6	17
																6	17
																3	11
																5	10
																6	13
																4	21
																7	22
																5	24
																5	20
																11	21
																4	13
																3	8
																4	12
																8	11
																3	14
																9	16
																3	18
																7	23
																6	14
																7	11
																14	12
																13	15
																5	11
																15	18
																4	9
																5	12
																7	15
																7	10
																10	21
																7	19
																6	8
																4	15
																8	12
																4	17
																5	14
																11	16
																9	11
																9	6
																5	7
																9	14
																10	13
																4	10
																6	12
																6	13
																9	15
																8	16
																4	16
																5	12
																6	8
																12	18
																20	14
																8	8
																12	19
																12	7
																8	21
																5	22
																8	19
																8	20
																9	9
																6	20
																10	17
																4	7
																7	16
																11	14
																13	24
																3	16
																6	15
																3	10
																5	19
																8	15
																7	17
																11	13
																7	9
																7	8
																8	10
																6	18
																7	19
																5	12
																15	17
																4	21
																7	14
																7	18
																5	11
																4	7
																10	8
																10	9
																9	11
																11	15
																17	13
																6	11
																8	13
																7	14
																5	14
																7	23
																9	19
																8	14
																10	15
																5	27
																6	16
																6	12
																5	16
																6	15
																14	10
																5	6
																5	9
																7	15
																5	16
																6	26
																5	17
																12	28
																10	13
																10	12
																14	13
																7	21
																10	15
																9	26
																5	13
																5	10
																6	19
																6	12
																7	7
																4	9
																5	10
																6	9
																4	11
																5	25
																4	14
																5	19
																9	13
																11	13
																10	23
																11	16
																6	16
																6	10
																6	14
																4	10
																12	9
																14	11
																9	16
																9	15
																5	12
																7	18
																15	9
																8	9
																7	19
																7	13
																5	15
																6	16
																4	11
																5	15
																5	17
																6	9
																7	6
																10	8
																5	9
																4	10
																5	10
																8	12
																6	23
																9	11
																4	9
																5	17
																12	15
																6	12
																5	7
																6	16
																9	15
																16	15
																8	7
																10	20
																6	13
																8	17
																4	7
																10	17
																8	9
																11	22
																11	8
																4	8
																7	5
																10	11
																6	11
																9	8
																5	10
																4	9
																7	11
																4	12
																5	13
																7	14
																6	9
																6	8
																5	16
																7	9
																7	27
																8	16
																4	14
																5	17
																7	13
																8	11
																8	9
																5	10
																4	11
																3	9
																3	10
																3	12
																6	7
																8	14
																4	11
																4	15
																5	11
																6	12
																7	15
																7	19
																5	9
																8	12
																6	12
																4	19
																5	22
																6	24
																9	7
																6	8
																6	11
																9	18
																4	14
																9	13
																6	19
																8	13
																4	14
																7	14
																3	20
																3	14
																5	22
																6	19
																4	26
																6	14
																4	18
																8	21
																6	17
																10	17
																11	26
																4	25
																7	24
																9	16
																4	21
																4	17
																4	21
																6	20
																5	31
																10	13
																13	12
																16	23
																11	29
																8	14
																9	10
																4	11
																9	10
																4	11
																6	16
																7	8
																5	30
																6	11
																6	8
																11	14
																5	14
																10	12
																6	20
																7	10
																5	10
																5	9
																10	8
																14	16
																10	25
																13	8
																9	14
																12	20
																5	18
																9	16
																7	9
																7	18
																5	20
																7	9
																11
																8
																13
																7
																4
																9
																10
																16
																6
																9
																6
																10
																7
																8
																8
																4
																7
																5
																5
																7
																8
																10
																10
																9
																9
																7
																6
																6
																11
																12
																8
																12
																6

## Sheet: Fig. 5
			Fig. 5e										Fig. 5g
	WT	KO		WT	KO						WT	KO		WT	KO
	Ave	Ave		SD	SD						Ave	Ave		SD	SD
	1.03135	1.02143		0.134332	0.115946						0.988246	0.910952		0.0885251	0.133998
	1.06143	0.986828		0.112032	0.0888417						0.986701	0.958876		0.0699232	0.131739
	1.08072	1.02623		0.143111	0.101726						0.984874	0.964757		0.0961851	0.12552
	1.04826	0.99394		0.187491	0.10287						1.02503	0.95795		0.101645	0.114716
	1.08537	1.02899		0.152127	0.120956						1.06784	0.959498		0.080897	0.125571
	1.04794	0.99393		0.177007	0.10197						1.00566	0.966988		0.082263	0.0934124
	1.07635	1.01786		0.192611	0.0840649						0.954723	0.98007		0.0766855	0.0759103
	1.05822	1.03467		0.181037	0.0979038						1.02919	1.02105		0.0544765	0.0980998
	1.07162	1.03176		0.127165	0.110613						1.01862	1.00548		0.082611	0.112123
	1.09344	0.992081		0.135813	0.0752492						1.01789	0.986618		0.0671417	0.0819944
	0.951716	0.9982		0.145036	0.109522						0.98381	0.967205		0.0845583	0.0859831
	0.941511	0.962994		0.0701432	0.0974892						0.949691	0.96073		0.0799329	0.0774945
	0.938259	0.98288		0.126233	0.101809						1.03969	1.00367		0.124334	0.0713918
	0.960877	0.981022		0.117325	0.0754432						1.02795	1.04504		0.0905654	0.103276
	0.95157	1.00494		0.095305	0.103719						1.01034	1.02039		0.0947687	0.109369
	0.926146	0.99202		0.0974812	0.104099						0.942388	1.03568		0.0864518	0.0910657
	0.945313	0.989772		0.154543	0.0840839						0.952597	0.982317		0.0822675	0.0782764
	0.98615	1.04164		0.111174	0.16354						0.948026	1.01604		0.0970823	0.0970811
	0.97402	1.04349		0.0781466	0.110565						0.948255	1.06856		0.0872942	0.113786
	0.963086	1.01241		0.106846	0.100929						1.00826	1.06973		0.0902211	0.108269
	0.963641	0.975967		0.0827873	0.10376						1.02051	0.967406		0.0842739	0.122585
	0.971651	1.00208		0.108749	0.121025						0.979719	0.96875		0.0904128	0.142857
	0.989244	0.969839		0.0878286	0.0983599						1.00553	1.03999		0.0799703	0.0883174
	0.975934	1.01417		0.0856001	0.120766						1.01931	1.03677		0.113534	0.122124
	0.963076	0.991834		0.0719646	0.0973055						1.05633	1.05486		0.0715175	0.0895718
	0.980204	0.982339		0.0502836	0.0992808						1.00537	0.991496		0.0953857	0.0631674
	0.936917	0.992872		0.076251	0.0968329						1.00362	1.00167		0.103007	0.107099
	1.00425	0.990536		0.0953428	0.100168						1.01147	1.02205		0.0988171	0.131812
	1.00002	0.98304		0.109804	0.109648						0.994682	1.00839		0.0863789	0.119343
	1.02254	0.960241		0.0509155	0.104607						1.0136	1.0271		0.0609934	0.144605
Bleach	0.249258	0.183167		0.0384599	0.0579032					Bleach	0.177468	0.201915		0.059217	0.0477193
	0.514284	0.20198		0.183757	0.121915						0.56005	0.27968		0.120997	0.123744
	0.650822	0.319253		0.187854	0.161432						0.729805	0.329843		0.13555	0.168182
	0.714015	0.347042		0.180183	0.140982						0.862735	0.389603		0.157876	0.138867
	0.784298	0.367618		0.226959	0.150756						0.922639	0.409858		0.19532	0.13473
	0.77815	0.387647		0.237864	0.154582						0.939621	0.411626		0.181596	0.19003
	0.836621	0.3974		0.203366	0.148753						0.94343	0.445819		0.2194	0.221852
	0.842924	0.418469		0.199818	0.160577						0.962223	0.448845		0.212624	0.200434
	0.868857	0.428135		0.179757	0.161748						0.964001	0.517547		0.184925	0.215399
	0.885809	0.386357		0.176531	0.144801						0.99008	0.563705		0.162354	0.170351
	0.883877	0.409376		0.174372	0.188184						1.05654	0.56381		0.17703	0.152933
	0.901879	0.41936		0.213806	0.193574						0.935328	0.554757		0.109024	0.16891
	0.92432	0.419564		0.164442	0.196663						0.958623	0.62661		0.105492	0.151382
	0.912233	0.423604		0.171701	0.175228						0.951072	0.596322		0.133479	0.110711
	0.937052	0.416031		0.200295	0.17941						1.02	0.657078		0.122964	0.172449
	0.933408	0.399748		0.145752	0.188841						1.0158	0.640002		0.168575	0.213383
	0.902294	0.391392		0.167754	0.212108						0.963704	0.696689		0.082245	0.167642
	0.897195	0.416842		0.187814	0.198508						1.0422	0.684239		0.195583	0.188732
	0.909895	0.38344		0.160012	0.192899						1.02516	0.723992		0.107216	0.168815
	0.928897	0.406365		0.162944	0.197306						1.06508	0.692464		0.130977	0.196641
	0.932157	0.400185		0.174321	0.186565						1.08976	0.680117		0.176311	0.143242
	0.916604	0.362996		0.206456	0.200662						1.03832	0.691293		0.164675	0.169271
	0.907893	0.391638		0.185244	0.206213						1.0593	0.614077		0.128044	0.130619
	0.906186	0.399292		0.16688	0.201885						1.07	0.630103		0.129041	0.171008
	0.921659	0.401923		0.133983	0.187631						1.07742	0.645308		0.152441	0.177403
	0.900659	0.372528		0.160463	0.225979						1.04626	0.592803		0.104636	0.208842
	0.92335	0.369089		0.161589	0.216889						1.08647	0.598063		0.152795	0.201256
	0.946668	0.384853		0.155776	0.209725						1.14346	0.601215		0.143862	0.229647
	0.940337	0.422606		0.178601	0.189285						1.11265	0.646696		0.127853	0.200882
	0.931698	0.405397		0.136946	0.188495						1.11717	0.693136		0.145719	0.145613

## Sheet: Fig. 6
		Fig. 6c
GFP Puncta #														Fig.6d
FL	C1	C1-DR	C2-NLS	C3-NLS	C4				Foci %
22	95	33	78	26	0				FL		C1		C1-DR		C2-NLS		C3-NLS		C4
17	72	42	45	48	0				65.625		70.59		1.51		0.76		2.08		0
14	73	102	47	26	0				85.714		78.26		0		1.5		1.28		0
9	49	61	40	38	0				50		61.61		0		0		0		0
10	61	58	36	29	0				61.538		52.63		0		0		0.48		0
13	43	68	40	27	2				61.905		71.89		3.54		1.45		1.02		0
16	53	87	61	35	3				77.78		65.22		0.62		0.64		0		0
8	47	67	43	13	0
15	36	79	37	22	0
12	133	69	40	18	12									Fig. 6f
13	29	78	12	30	8							Puncta #/cell
14	39	106	39	9	0							C1		Crb2		Crb2-DR
4	33	68	31	14	0							69		61		58
2	95	22	33	24	0							56		31		29
6	74	34	29	19	0							109		64		51
16	49	72	27	11	0							44		113		54
7	52	39	25	8	0							48		33		68
4	41	32	30	4	0							23		25		42
26	44	66	32	3	9							99		35		47
4	24	59	36	7	0							47		37		98
	29	67	25	7	0							78		45		133
	26	115	22	11	0							57		59		39
		93	34	25	2							32		67		95
		79	19	9	0							107		75		43
		84	34	12	0							93
		56	25	8	5
		33	14	13	3
		53	36	15	0									Fig. 6h
		43	12	6	0				GFP foci %
		35	17	5	5				FL		C1		C1-1A		C1-2A		C1-3A		C1-4A
		30	11	7	4				50		33.3333		16.6667		16.6667		40		100
		49	19	6	0				75		50		66.6667		40		40		100
		25	20	9	0				40		66.6667		80		66.6667		75		50
		79	18	16	0				50		66.6667		66.6667		20		50		50
		97	27		0				50		66.6667		50		33.3333		20		0
		19	30		3				50		33.3333		33.3333		50		50		50
		89			0				50		25		37.5		100		20		33.3333
		91			4				33.3333		50		37.5		20		28.5714		25
		57			3				100		50		44.4444		60		66.6667		50
		50			5				49		40		66.6667		40		66.6667		33.3333
		48			4				67		48		50		45		46		49
		61			6
		49			8
		55			0
		47			2
		62			3								Fig. 6i
		32			1							GFP Puncta #
					0							C1	C1-2A	C1-3A	C1-4A
					0							33	45	49	2
					3							31	55	18	4
					0							52	37	23	21
												32	58	3	11
												36	50	17	12
												38	35	28	18
												48	48	38	15
												47	39	25	19
												57	53	6	30
												58	62	13	9
												46	44	22	19
												78	50	39	13
												63	72	29	17
												55	59	27	4
												68	53	23	5
												59	39	24	24
												53	27	21	17
												43	46	19	13
												93	52	22	11
												55	66	16	10
												67	36		14
												58	62
												44	50
												31	59
												47	89
												53	56
												45	40
												59	48
												50	43
												46	70
												47	57
													67
													39

## Sheet: Fig. 7
								Fig. 7a
						DMSO, #/cell	DMSO, #/cell			ATMi, #/cell	ATMi, #/cell
						44	72			38	52
						58	120			36	69
						35	36			68	41
						28	83			56	52
						24	59			63	69
						22	42			92	77
						27	82			97	53
						29	68			60	46
						34	58			52	78
						77	140			50	18
						65	53			35	65
						35	70			39	32
						26	78			55	66
						48	77			23	78
						57	69			40	25
						25	63			45	37
						32	71			89	115
						61	65			132	89
						39	67			20	94
						59	97			74	63
						68	87
						32	67
							75
					Fig. 7c
Puncta %
Parental		KO		FL/WT		FL/DR		FL/OD-4A		C1		C4
0.272727		0		0.142857		0.125		0		0.166667		0
0.176471		0		0.2		0.0909091		0		0.375		0
0.26087		0		0		0.1875		0.111111		0.25		0
0.125		0		0		0.2		0		0.25		0.25
0.166667		0		0		0.142857		0.0526316		0.375		0
0.181818		0		0.0833333		0.25		0		0.285714		0
0.111111		0		0.111111		0.1875		0		0.0909091		0.111111
0.0454545		0		0.0909091		0.142857		0		0.125		0
0.117647		0		0.125		0.0833333		0.0833333		0.111111		0
0.12		0		0.1		0.0909091		0		0.2		0
0.1875		0		0.25		0.333333		0.105263		0.266667		0
0.166667		0		0.1		0.25		0		0.25		0
0.176471		0		0.133333		0.125		0.125		0.333333		0
0.142857		0		0.0909091		0.222222		0		0.166667		0
0.15		0		0.25		0.2		0		0.214286		0
0.173913		0		0.1		0.125		0		0.333333		0
0.0909091		0		0.181818		0.111111		0		0.333333		0
0.181818		0		0.166667		0.142857		0		0.2		0
		0		0.111111		0.25		0		0.333333		0
		0		0.2		0.0909091		0.0769231		0.5		0
		0		0.166667		0.111111		0		0.181818		0
		0		0.142857		0.166667		0		0.266667		0.111111
		0		0.166667		0.1		0.0833333		0.428571		0
		0		0.125		0.125		0.0714286		0.4		0
		0		0.166667		0.285714		0.0666667		0.333333		0
		0		0.181818		0.181818		0.117647		0.75		0.0769231
		0		0.166667		0.2		0.05		0.25		0
		0		0.166667		0.111111		0.04		0.5		0
				0.25		0.25		0		0.214286		0
				0.333333		0.2		0		0.333333		0
				0		0.25				0.285714		0
				0.25						0.5		0
				0						0.214286		0
										0.235294		0
										0.363636
										0.166667
										0.142857
									Fig. 7e
RIF1 foci and 53BP1 foci
Parental control		Parental BLEO		KO control		KO BLEO		FL/WT BLEO		FL/DR BLEO		FL/OD-4A BLEO		C1 BLEO		C4 BLEO
RIF1 foci #	53BP1 puncta #	RIF1 foci #	53BP1 foci	RIF1 foci #	53BP1 puncta #	RIF1 foci #	53BP1 foci	RIF1 foci #	53BP1 foci	RIF1 foci #	53BP1 foci	RIF1 foci #	53BP1 foci	RIF1 foci #	53BP1 foci	RIF1 foci #	53BP1 foci
3	5	15	24	1	0	0	0	21	7	0	5	66	19	0	32	2	0
1	4	22	19	0	0	0	0	39	27	0	4	29	15	0	38	1	0
1	2	11	21	0	0	0	0	13	13	0	6	8	9	0	20	0	0
2	8	8	16	1	0	1	0	29	24	0	4	12	48	1	86	0	0
2	4	18	16	2	0	0	0	34	23	0	5	16	17	0	56	0	4
1	6	12	38	0	0	0	0	50	26	0	9	45	36	0	29	1	0
2	4	11	14	0	0	1	0	19	11	0	2	19	20	2	39	2	0
1	27	17	13	0	0	0	0	38	16	0	11	14	17	0	40	3	0
4	2	13	18	0	0	0	0	17	24	0	12	33	21	3	48	0	0
2	5	5	20	0	0	0	0	53	19	0	14	23	19	0	13	0	0
2	9	6	10	0	0	1	0	12	11	0	6	16	25	0	29	0	0
1	8	14	18	0	0	1	0	36	14	1	8	41	17	0	53	1	0
1	9	13	5	0	0	0	0	14	19	2	9	37	31	4	52	2	0
1	6	14	11	1	0	0	0	15	13	0	13	22	28	3	35	0	0
2	7	21	20	1	0	1	0	13	12	4	7	29	19	2	49	0	0
1	3	15	25	1	0	1	0	33	14	0			33	1	30	0	0
2	2	21	20	0	0	0	0	23	17	0				2	34	1	0
3	1	9	15	0	0	0	0	40	29	0				0	91	2	0
1	10	8	22	0	0	0	0	5	14	1				0	57	0	0
2	4	17	11	0	0	1	0	30	22	2				0	20	0	0
2	3	8	12	0	0	0	0	13	24	1				0		1	0
1	5	8	20	1	0	0	0	29	34	0				0		0	0
2	3	12	10	0	0	0	0	9	21	0				3		3	0
1	4	9	20	0	0	8	0		28	0				1		3	0
1	5	19	21	0	0	0	0		14	0				0		4	4
2	2	8	15	0	0	0	0		18	0				0		0	0
1	12	20	24	0	0	0	0			2				0		0	0
2	15	18	16	0	0	1	0			1				2		0	0
2	6	14	15	1	0	1	0			0				0		2	0
1	2	10	23	0	0	0	0			0				0		1
1	4	8	13	0	0	0	0			1				0		0
1	6	21	12	0	0	0	0			1				0		0
2	6	25	19	2	0	1	0			1				3
3	2	18	14	0	0	0	0			1				0
1	5	28	15	0	0	0	0			0				0
1	13	17	12	0	0	0	0			0				4
3	5	16	25	0	0	0	0			0				1
2	8	14	35	0	0	2	0			0				0
1	5	11	22	0	0	1	0			0				0
1	10	31	33	1	0	1	0			0				0
1	4	36	24	0	0	1	0			0				4
1	5	30	26	0	0	1	0			0				2
1	6	12	11	0	0	0	0			0				1
3	9	17	12	0	0	0	0			0				0
2	6	16	37	0	0	0	0			3				0
1	2	16	39	0	0	0	0			1				0
1	4	11	26	0	0	0	0			0				1
2	1	43	12	0	0	1	0			0				3
1	3	30	29	0	0	3	0			0				2
1	10	19	19	1	0	0	0			0				4
1	3	20	11	0	0	0	0			0				2
1	3	27	19	0	0	0	0			0				0
2	1	12	21	0	0	2	0			0				0
2	4	23	20	0	0	1	0			2				0
2	2	40	27	0	0	0	0			1				0
1	17	8	28	0	0	0	0			0				0
1	5	13	22	0	0	1	0			0				1
2	5	47	18	10	0	0	0			0				2
3	6	18	12	0	0	0	0			0				0
2	2	14	37	0	0	3	0			0				0
1	2	8	7	0	0	0	0			0				0
2	3	15	14	0	0	0	0			0				0
2	1	14	52	1	0	1	0			0				0
1	9	9	17	0	0	0	0			0				1
1	7	22	9	0	0	0	0			0				0
1	16		20	0	0	0	0			0				2
2	1		22	0	0	0	0			1				2
1	5		19	0		0	0			2				7
2	3		23	0		0	0			1				1
1	16		17	0		0	0			1				0
	1					0	0			0				0
	3						0			0				0
	4						0			0				3
	5						0			0				2
	7						0			0				0
	15						0			0				0
							0			0				0
							0
							0

## Sheet: Fig. 8
					Fig. 8b
																				Fig. 8c
Comet assay		OTM															Colony survival ratio
Parental	Parent-Bleo	KO	KO-Bleo	KO-FL	KO-FL-Bleo	KO-DR	KO-DR-Bleo	KO-OD/4A	KO-OD/4A-Bleo	KO-C1	KO-C1-Bleo	KO-C4	KO-C4-Bleo				Parental	KO	KO-FL	KO-DR	KO-OD/4A	KO-C1	KO-C4
29.574	27.2943	9.47993	22.1738	15.5638	32.5095	8.92854	61.4611	5.61711	29.2227	6.48735	35.986	7.90637	69.7495				0.876886	0.474634	0.702786	0.585859	0.568098	0.596754	0.597546
20.5455	28.4441	5.32279	23.5077	7.99287	33.2815	8.20785	28.1045	6.49985	85.6678	7.43789	22.9278	7.91186	57.1831				0.851459	0.630611	0.50299	0.634115	0.553719	0.499084	0.483871
29.3498	24.9168	3.07795	36.2184	4.84423	31.6806	7.19265	28.3324	11.3244	56.1184	6.9453	27.3345	14.4594	65.766				0.604309	0.234497	0.711232	0.609987	0.405359	0.555455	0.404981
21.2127	35.6269	20.4653	53.1589	7.44463	35.5129	13.5176	39.6478	7.19588	40.0513	10.5389	34.5638	14.3244	43.6781				0.66288	0.355148	0.654237	0.684426	0.446188	0.612319	0.433566
30.7693	30.2104	8.42155	34.7277	9.93303	31.0016	12.6463	26.0856	5.87135	37.8141	18.6603	24.1092	17.8191	61.9733				0.748883	0.423722	0.642811	0.677165	0.575592	0.565903	0.442815
26.8789	27.5013	6.77318	37.9446	6.12202	15.2888	5.19447	35.9008	8.25873	26.8906	10.1561	36.2271	18.7894	52.2286
31.0272	22.1553	9.23644	23.8927	6.06067	13.6627	7.11393	27.8428	8.26687	39.2648	6.30023	25.4449	13.8555	39.5202
10.0307	27.5681	4.47919	30.8842	13.0251	15.9731	6.50068	38.9355	10.999	36.2422	6.48719	37.9977	8.5473	62.0475
10.0455	28.5512	23.501	20.5	9.47094	24.3253	7.2123	33.1689	6.44563	61.3944	3.92808	40.2837	12.8141	46.0193
9.53039	31.8448	14.8229	32.5719	5.29028	31.9248	7.68942	27.4925	6.25161	31.9429	17.1205	23.8656	19.9428	41.1545
12.8849	23.2783	4.27606	29.6941	7.03656	28.0381	5.7884	43.3488	8.33042	30.72	5.47424	52.6525	10.3561	42.9801
8.69098	22.0677	4.40692	40.1709	7.90777	33.8134	8.29362	39.4988	7.39563	44.6035	9.16059	23.9591	23.2438	35.8876
6.90028	33.0052	3.98348	22.0528	9.49397	14.9823	6.64971	39.5784	4.22019	32.2905	5.58109	32.9388	23.206	34.1482							Fig. 8d
14.0141	26.2897	7.78196	29.2676	17.8984	24.6241	10.1945	31.6425	11.3922	35.9953	12.5355	45.655	10.5441	71.7035				IL6 ratio
6.08471	32.9921	12.7003	38.3917	8.22976	33.6877	8.34632	25.5224	6.52508	45.4243	5.77322	39.8372	25.4319	47.9224				Parental	KO	KO-FL	KO-DR	KO-OD/4A	KO-C1	KO-C4
5.28646	7.40526	7.58197	92.626	6.4533	21.1272	13.9191	34.0177	14.1434	28.6754	12.0623	40.6642	9.87987	39.7088				2.32642	2.86626	1.30764	3.47799	2.7375	1.32803	4.23321
7.71328	26.3393	8.677	37.3585	11.5806	32.1105	4.58057	46.2339	8.89112	31.5582	7.9178	39.2036	13.6017	26.5164				1.18256	3.58924	1.8017	2.60849	4.00097	1.92875	2.11661
13.8394	33.3121	5.46908	66.2667	9.56579	35.3979	6.1177	40.9302	15.7306	30.5398	7.92082	11.8632	14.6309	51.74				1.25649	3.51389	1.50141	2.17374	4.91347	3.19934	2.41898
7.95571	35.5161	9.05938	18.827	6.61919	34.3245	4.13358	34.2473	40.2758	38.5367	5.76471	25.7471	9.14695	34.7199				1.18256	4.36396	2.45686	2.39112	3.60321	1.62985	3.62847
10.699	30.464	18.8426	56.3996	6.22749	38.4615	7.89501	35.1864	16.9348	31.7183	7.25085	28.9242	12.0032	45.4631				3.59832	2.72748	1.22843	2.74536	3.94637	1.99236	3.26562
7.85293	36.2762	11.5792	60.4761	10.1804	40.0009	8.20109	33.5586	5.04471	36.3517	9.69975	30.4138	17.4449	34.3068
6.89045	19.4784	17.0782	44.7714	8.2389	32.7899	8.66257	4.60454	36.9083	30.0686	9.50249	30.2147	7.53161	47.7075
7.45469	28.765	18.0689	78.2106	4.08607	43.1647	8.18261	32.5322	13.1867	27.2821	10.4748	38.1499	12.8418	31.5928
4.28324	21.5121	18.6207	47.8751	5.81469	37.058	10.1384	45.3709	11.7048	41.6376	13.819	32.678	30.1494	37.842
8.15363	24.53	7.80198	45.0017	11.6604	25.213	4.39836	38.4728	18.3918	32.199	9.72841	24.4772	25.874	29.7679
9.74243	25.2759	16.4404	65.5057	7.37539	33.4657	4.29517	43.678	7.44448	28.5636	4.27102	31.6672	12.032	41.1411
8.94917	42.0164	17.6583	46.3857	5.31335	26.2682	7.31215	41.7047	13.3568	26.5418	9.33487	25.9189	20.0062	29.7456							Fig. 8e
10.8276	47.8724	10.4019	23.7059	6.43037	33.2141	9.0375	31.0447	19.3519	36.067	6.02695	27.6921	20.8858	70.6232				IL8 ratio
12.6005	50.1713	8.40092	39.8623	9.07412	23.638	6.95999	47.3295	8.54839	35.0757	13.8948	36.7271	20.134	38.2673				Parental	KO	KO-FL	KO-DR	KO-OD/4A	KO-C1	KO-C4
10.5659	19.8151	11.3881	34.8786	5.77824	6.88165	7.88089	26.2664	3.81767	33.1889	11.9316	40.3272	10.9428	51.699				27.2762	83.4969	42.3946	66.146	207.568	34.1712	103.944
9.91574	31.5815	6.58902	53.9632	12.4905	31.6403	9.6621	33.9851	10.4894	35.985	6.70716	39.9736	19.019	45.8199				38.3491	60.3178	50.2332	81.7779	175.062	14.7483	159.064
11.4555	32.6843	4.21622	55.6439	7.13192	20.3027	11.0601	38.3304	14.4289	45.0213	4.54039	52.1526	11.6482	30.844				21.8427	135.792	45.6828	32.6002	191.191	24.4598	137.37
7.89334	28.4245	5.51156	76.2525	8.80075	26.7101	8.90693	47.0263	11.5881	18.4839	10.9389	26.5707	7.01151	34.938
9.53707	21.6523	10.0121	68.5484	11.6381	21.0428	5.12698	24.4275	14.7603	33.3112	7.01661	28.7652	30.4226	50.518
7.27515	11.8303	9.57131	48.0072	10.017	31.4466	7.47938	30.5825	11.8934	56.9859	3.62548	31.1549	14.7756	60.5569
5.872	14.9353	8.19473	45.1732	12.2434	26.586	7.96197	55.6592	9.19858	46.5518	12.6538	32.3745	15.1145	34.1085
9.17204	12.1999	8.72875	38.8256	10.9964	31.2585	9.14355	32.1801	11.8411	38.2875	6.12193	42.0469	23.8481	30.2686
8.00447	19.7909	5.75257	35.2503	9.76558	23.6281	10.268	52.92	16.8102	39.8307	9.89218	28.961	12.9237	45.3706
9.98691	23.2384	32.4835	53.4886	7.23011	27.3484	6.86788	29.7778	8.2276	50.2589	3.76293	35.4233	9.80551	40.703							Fig. 8f
8.62769	23.6162	14.1033	46.7047	8.48565	30.5251	12.4396	46.3387	12.8006	33.9607	9.61889	49.524	10.72	50.6509				ChIP-qPCR
9.13085	29.5367	21.8232	50.2378	11.8929	25.5191	6.13707	51.4256	14.6268	33.2035	13.0182	41.1517	17.4367	38.068				IgG	Parental	KO	KO-FL	KO-DR	KO-OD/4A	KO-C1	KO-C4
10.2962	31.0881	10.5185	46.9339	9.51248	33.4197	9.10626	37.1069	7.71016	28.4607	6.74309	37.9262	10.2117	32.1916				1	8.99655	0.176591	9.42755	7.39819	0.622846	8.30184	4.2439
8.07626	20.228	15.1565	46.3347	10.2641	30.261	7.37976	38.4363	14.2289	34.5871	7.36601	39.7521	12.724	46.5804				1.24831	12.9527	0.162482	9.01706	3.6999	3.77193	8.00752	4.50724
8.76077	34.7754	11.3952	44.9732	3.61511	22.9635	8.14212	37.317	16.3151	36.6501	7.13492	33.7119	10.1941	52.9128				1.80327	17.1535	0.110072	8.75714	6.79621	0.591254	9.0919	5.58359
8.23593	48.8253	27.8226	36.0083	7.78123	29.3508	8.7373	24.9347	12.6878	30.2636	10.9237	37.3782	9.41328	42.0043
8.56838	43.2781	23.2349	43.4019	7.15705	29.8956	4.18327	42.0029	17.7026	39.8366	6.36924	47.7351	7.64121	34.4678
7.8047	16.0085	15.4312	82.5069	4.81418	39.4351	6.45282	32.2185	20.4455	34.031	6.968	12.0378	18.6652	28.9022
6.88659	26.1415	13.9463	38.4878	10.5167	33.9119	7.36949	28.8083	10.026	56.3407	10.9488	40.1082	13.0136	33.4082
9.38987	32.4747	7.36277	48.5216	7.36654	32.3657	13.3047	34.463	15.3341	73.2761	5.63992	29.1031	15.1882	39.4105
9.63308	30.0164	11.2492	25.0838	6.17116	34.9983	3.51551	24.6176	14.3521	42.7074	6.9227	30.1456	7.23466	30.6911
9.89472	42.5441	12.5365	73.3045	10.939	28.7736	5.47588	28.5181	6.60352	42.4805	19.9231	27.7624	9.92381	35.7508
12.4982	28.0714	8.66194	27.5515	6.19992	32.7255	5.71363	35.2324	21.2429	49.4307	14.9601	27.4981	24.6214	41.3414
10.2375	37.9186	6.20638	48.7724	10.1039	16.4514	11.8728	37.6444	15.6132	29.0845	6.37335	26.3871	17.4967	32.5726							Fig. 8g
4.68417	25.5462	7.52605	66.3784	6.74629	24.2517	5.71739	39.5024	12.6211	36.9221	9.75524	12.8263	7.61067	44.8493				SAT III
9.78652		6.87632	34.4724	7.5259	30.5297	5.92895	30.6109	27.414	57.8136	6.41817	16.6267	19.9255	38.5317				Parental	KO	KO-FL	KO-DR	KO-OD/4A	KO-C1	KO-C4
10.93		4.65727	59.2636	15.6023	37.4227		40.0453	12.6169	41.9375	8.65144	38.5069	17.1864	48.6391				1	3.27237	0.407869	1.28391	1.94552	0.116718	1.70704
10.3686		14.8875	40.2079	8.32665	29.1537		58.2289	6.80458	34.0639	8.17609	17.0103	23.9413	44.2109				0.462733	2.07677	0.485827	0.531978	2.89426	0.169364	1.30062
14.5191		8.53748	28.4054	10.6511	42.1357		41.2719	20.0919	36.4567	6.40222	30.5612	24.7988	36.5761				0.612216	1.79716	0.65521	0.744545	1.81797	0.183592	1.50383
9.46596		11.4785	58.5163	11.359	37.8799		45.0655	23.5431	39.496	7.42322	34.0001	9.47099	56.8892
10.8343		2.39953	30.2829	8.55615	18.2826		45.9203	14.6468	56.7096	8.0637	34.0657	21.0278	47.5664
9.26554		4.43893	61.1202	12.314	20.6888		46.2491	10.0812	64.4926	9.77613	20.2719	19.9441
10.2057		21.9072	47.7502	6.39775	29.574			6.29992	46.0265	4.5812	11.3245	26.8136
9.1527		11.837	48.8891	8.17539	20.5455			8.44938	44.2703	13.6597	48.68	17.4286
		5.8427	38.1724	10.2213	29.3498			9.1179	27.3683	5.53332	36.8901	11.4197
		15.398	74.8263	9.48189	21.2127			7.73726		20.7085	26.4545
		7.4274	45.6139		30.7693					9.42205	24.8889
		11.5721	39.0212		26.8789					10.8383
		9.501	54.1684		31.0272					16.1856
		23.7406	23.3665							8.47742
		14.5889	98.3463							11.0202
		9.66651	48.2642							12.1775
		6.80752	36.1507							7.24909
		0.917693	52.3609
		10.3952	60.0354
		23.7207	63.5598
		10.9269	34.7204
		8.18028	24.5431
		6.81873	30.9837
		17.805	47.5157
		12.495	45.9908
		7.04756	94.7243
		7.52257	47.8925
		8.90912	66.9351
			70.0802
			38.0408

## Sheet: Fig. S1
Fig. S1g
53BP1 puncta size
2.256
2.774
6.242
2.336
1.411
1.969
0.749
5.333
5.158
6.138
3.364
3.189
1.778
3.029
2.479
5.748
2.264
3.221
1.02
1.921
2.695
2.272
5.365
4.624
5.046
1.786
4.273
5.652
2.4
0.702
1.862
1.192
2.254
1.633
1.306
4.997
1.012
1.012
1.11
1.143
1.143
2.613
1.87
2.025
1.943
1.837
2.188
1.355
1.355
1.11
1.274
3.135
1.192
2.988
2.89
1.437
1.445
1.355
2.392
2.352
1.355
1.437
3.127
1.829
3.511
2.972
0.572
0.572
0.702
1.807
0.839
1.807
2.662
3.606
1.291
1.178
1.533
1.501
1.259
1.194
1.743
1.42
1.839
2.323
1.839
1.848
2.364
2.662
1.129
2.001
3.501
1.42
1.017
3.969
2.436
2.582
1.743
2.057
1.743
2.065
1.259
0.928
1.105
3.245
3.54
4.783
4.026
2.487
3.42
3.364
4.919
3.205
5.293
3.492
4.241
2.415
1.475
6.849
8.503
8.027
18.394
9.859
15.393
15.555
8.237
10.133
1.198
2.372
2.165
2.24
3.347
1.504
1.165
2.711
1.62
1.165
1.719
2.736
2.554
2.289
1.512
1.149
1.124
1.066
1.041
1.959
1.702
2.628
1.983
2.008
5.876
3.959
1.727
1.083
2.702
4.802
1.983
3.347
0.975
1.24
2.888
4.106
1.67
3.671
2.186
7.672
1.799
2.106
3.8
1.315
2.436
2.945
2.654
2.42
1.993
2.227
0.205
0.504
0.882
5.428
0.551
0.748
1.221
0.796
0.559
0.559
1.284
0.811
0.93
1.339
0.299
1.513
2.103
0.52
0.748
1.166
1.56
1.268
1.056
0.63
1.843
0.276
3.498
1.379
0.945
0.937
1.316
2.836
2.489
0.922
1.899
0.914
0.607
1.646
0.638
0.677
1.245
1.599
1.654
2.348
1.124
0.582
0.335
1.73
0.351
0.295
0.686
0.781
0.415
0.287
0.478
0.207
0.638
0.638
0.845
1.108
1.77
1.276
1.347
0.773
1.794
2.511
0.534
0.399
0.733
0.438
0.582
0.638
1.435
0.423
0.295
0.941
0.494
0.558
0.845
1.459
0.909
0.502
0.55
0.598
0.789
0.438
0.287
0.566
0.319
0.757
0.71
1.682
0.494
0.542
0.428
0.331
0.573
2.84
0.807
1.347
2.533
1.138
1.138
1.331
0.791
1.372
0.541
0.307
1.008
1.218
0.315
0.42
0.371
0.992
0.355
0.331
0.653
1.396
0.403
0.315
1.646
0.831
0.702
1.234
0.573
0.215
0.215
0.215
0.805
0.407
0.51
0.797
0.646
1.315
0.542
1.052
0.327
0.295
0.494
0.582
0.008
0.446
0.359
0.399
0.534
0.526
0.741
0.359
1.347
0.518
1.467
0.279
0.622
0.486
0.925
0.965
0.741
0.733
1.459
0.438
0.47
0.367
0.391
0.423
0.686
1.1
0.263
0.191
1.06
1.18
0.765
0.319
0.008
0.837
1.499
0.813
0.931
0.433
0.629
0.425
1.355
0.98
0.759
0.286
0.237
1.306
0.212
0.768
0.612
1.666
0.825
1.094
1.151
0.408
1.372
0.678
0.351
1.135
0.71
1.323
0.008
0.735
1.282
0.531
0.563
0.784
1.298
1.249
1.502
0.776
0.188
1.47
0.58
0.621
0.384
2.213
1.535
0.008
0.751
0.768
0.547
0.433
1.07
1.061
1.045
0.506
1.453
3.086
1.029
0.425
1.331
0.327
1.233
0.915
2.695
0.751
0.977
3.246
0.244
1.087
1.087
2.883
1.095
2.521
2.403
5.877
1.229
5.83
5.648
2.245
1.985
2.316
3.017
1.631
1.914
2.159
0.788
2.324
1.528
2.994
2.946
1.56
2.222
0.717
1.379
0.268
0.764
2.198
1.103
0.528
1.993
1.788
2.442
1.631
0.811
1.071
1.977
0.977
0.504
1.048

## Sheet: Fig. S2
						Fig. S2c								Fig. S2d
	Fig. S2b
						Wild type		53BP1 KO					CycA Int	53BP1 puncta		The P-Value is <0.00001 by Pearson Correlation Coefficient Calculator.
						Puncta #		Puncta #					35.993	1
Wild type		53BP1 KO				1		0					84.466	4
Puncta rate		Puncta rate				4		0					2.831	16
0.235294		0				16		0					4.739	2
0.272727		0				2		0					3.747	11
0.181818		0				11		0					5.11	10
0.45		0				10		0					2.185	1
0.25		0				1		0					5.625	3
0.266667		0				3		0					3.113	2
0.409091		0				2		0					33.615	6
0.384615		0				6		0					48.271	2
0.333333		0				2		0					46.401	4
0.333333		0				4		0					26.263	3
0.176471		0				3		0					20.031	4
0.285714		0				4		0					2.483	2
0.307692		0				2		0					25.225	10
0.285714		0				10		0					2.607	4
0.285714		0				4		0					30.856	9
0.533333		0				9		0					3.554	14
0.25		0				14		0					3.546	4
0.307692		0				4		0					53.307	5
0.3		0				5		0					15.866	4
0.333333		0				4		1					20.059	10
0.111111		0				10		0					2.603	1
0.333333		0				1		0					2.469	8
0.230769		0				8		0					2.417	18
0.363636		0				18		0					27.03	4
0.3125		0				4		0					2.641	6
0.25		0				6		0					2.238	6
0.285714		0				6		0					21.978	3
0.285714		0				3		0					28.383	2
0.111111		0				2		0					17.213	1
0.142857		0				1		0					19.354	4
0.166667		0				4		0					2.828	3
0.25		0				3		0					26.44	9
0.333333		0				9		0					21.72	20
0.25		0				20		0					5.559	3
0.333333		0				3		0					7.264	3
0.2						3		0					3.299	4
						4		0					3.105	4
						4		0					7.89	1
						1		0					30.071	8
						8		0					3.688	12
						12		0					3.669	2
						2		0					32.478	11
						11		1					6.184	5
						5		0					14.104	6
						6		0					39.691	33
						33		0					28.791	8
						8		0					3.855	1
						1		0					3.03	2
						2		0					9.046	7
						7		0					39.853	11
						11		0					3.33	15
						15		0					33.956	6
						6		0					6.649	9
						9		0					6.283	6
						6		0					5.225	5
						5		0					23.672	9
						9		0					5.56	2
						2		0					8.26	14
						14		0					7.535	3
						3		0					17.335	5
						5		0					3.915	7
						7		0					6.819	4
						4		0					4.345	2
						2		0					5.078	13
						13		0					6.612	2
						2		0					10.011	5
						5		0					20.743	14
						14		0					5.374	1
						1		0					5.177	5
						5		0					5.752	10
						10		0					51.013	11
						11		0					5.111	4
						4		0					102.027	9
						9		0					54.792	8
						8		0					30.071	9
						9		0					30.793	4
						4		0					25.055	31
						31		0					49.126	4
						4		0					31.992	2
						2		0					5.209	8
						8		0					7.447	3
						3		0					60.578	23
						23		0					27.043	6
						6		0					7.784	5
						5		0					7.613	4
						4		0					7.179	7
						7		0					40.691	6
						6		0					63.799	9
						9		0
								0

[truncated: 11 more sheets: Fig. S3, Fig. S4, Fig. S5, Fig. S6, Fig. S7, Fig. S10, Fig. S11, Fig. S12, Fig. S13, Fig. S14, Fig. S15]
